# Supplementary material for: DNA epigenome editing using CRISPR-Cas SunTag-directed DNMT3A
Source: Genome Biol. 2017 Sep 18;18:176. doi: 10.1186/s13059-017-1306-z (PMC5604343; doi:10.1186/s13059-017-1306-z)
Supplement: Supplementary file 2 — List of primers used in this study. (XLSX 17 kb) [file 13059_2017_1306_MOESM2_ESM.xlsx]

## Sheet: 工作表1
	Primer name	Primer sequences
	RsrII-DNMT3A-Full-F	cggaccgGTcccgccatgccctccagcgg
	RsrII-DNMT3A-short-F	cggaccgGTaatgctgtggaagaaaaccaggggc
	RsrII-DNMT3A-Mtase-F	cggaccgGTgtgctgtctctctttgatggaatcgc
	SpeI-DNMT3A-R	actagtttacacacacgcaaaatactccttcagc
	SgRNA-HOXA5-F	CACCGGGCTGTCGCTGCCGGGCGAG
	SgRNA-HOXA5-R	AAACCTCGCCCGGCAGCGACAGCCC
	SgRNA-KLF4-F	CACCGGGTGGGACGCGCCGGAACGA
	SgRNA-KLF4-R	AAACTCGTTCCGGCGCGTCCCACCC
	SgRNA-BACH2-F	CACCGAATGTAGCGATTGAGAGTGT
	SgRNA-BACH2-R	AAACACACTCTCAATCGCTACATTC
	HOXA5-Bis1F	GTTAATTTTTTTTTTGTTGTTGATGTGG
	HOXA5-Bis1R	CACGAATTTACCTCTAAAAATCATCAAAC
	HOXA5-P2-F	GGAGGTATAGTTTTTTTAGGTTGTTTAT
	HOXA5-P2-R	AAAAAAACAAAAAACCCCTCTAAAACCCCA
	HOXA5-P1-F	TGGGGTTTTAGAGGGGTTTTTTGTTTTTTT
	HOXA5-P1-R	CCACATCAACAACAAAAAAAAAATTAAC
	HOXA5-E1-F	ATTTTGTTTGATGATTTTTAGAGGTAAATT
	HOXA5-E1-R	ATCTATATTTTCAAAATTCAAAACTACTAAC
	HOXA5-E2-F	GTTAGTAGTTTTGAATTTTGAAAATATAGAT
	HOXA5-E2-R	CTATAACTACAAAAAACCTAAACCCACT
	KLF4-P2-F	GGGAGATGGAGGGTTGGATGAGTTA
	KLF4-P2-R	CCCCTCCCTTTCTTCTCTC
	KLF4-P1-F	GAGAGAAGAAAGGGAGGGG
	KLF4-P1-R	CAAAACCCAAAACCCCAAATTAAC
	KLF4-E1-F	GAGTTTTGGGGTTATTAAGAGTTATTGAA
	KLF4-E1-R	AACATAAAAACTAATCAAACAAAAAACACC
	KLF4-E2-F	GGTGTTTTTTGTTTGATTAGTTTTTATGTT
	KLF4-E2-R	AACTCCCTACCATAAAAAAAACCTC
	KLF4-Bis-1F	GTTAATTTGGGGTTTTGGGTTTTG
	KLF4-Bis-1R	TTCAATAACTCTTAATAACCCCAAAACTC
	HOXA5-P3-F	GAGAGGTAAAGAGTATGTGTTATTTTAATT
	HOXA5-P3-R	ATAAACAACCTAAAAAAACTATACCTCC
	HOXA5-P4-F	AGATTGAAGGGGGATTTTTTGTGTG
	HOXA5-P4-R	AATTAAAATAACACATACTCTTTACCTCTC
	HOXA5-E3-F	AGTGGGTTTAGGTTTTTTGTAGTTATAG
	HOXA5-E3-R	AAAAACAAAAAAAACCCCAACAAAACC
	HOXA5-E4-F	GGTTTTGTTGGGGTTTTTTTTGTTTTT
	HOXA5-E4-R	TCTATACATTTATTTCTTACAAAACAAAAC
	HOXA5-E5-F	GTTTTGTTTTGTAAGAAATAAATGTATAGA
	HOXA5-E5-R	AACCCTCCAAACCCTAACTTAC
	BACH2-Bis-F	ATTATTATTTTTATTTTGTTATGTTTTTAATTTT
	BACh2-Bis-R	CTACTACTACTACTACTACTACTAAAA
	18s QPCR-F	GTAACCCGTTGAACCCCATT
	18s QPCR-R	CCATCCAATCGGTAGTAGCG
	QPCR-KLF4-F	CCCACATGAAGCGACTTCCC
	QPCR-KLF4-R	CAGGTCCAGGAGATCGTTGAA
	HOXA5-QPCR-F	GCAAGCTGCACATAAGTCATG
	HOXA5-QPCR-R	AGGTAACGGTTGAAGTGGAAC
