# Supplementary material for: DNA epigenome editing using CRISPR-Cas SunTag-directed DNMT3A
Source: Genome Biol. 2017 Sep 18;18:176. doi: 10.1186/s13059-017-1306-z (PMC5604343; doi:10.1186/s13059-017-1306-z)
Supplement: Supplementary file 3 — Differentially methylated regions identified in RRBS. (XLSX 630 kb) [file 13059_2017_1306_MOESM3_ESM.xlsx]

## Sheet: Supplementary Table2
Location of CpG islands			Mean methylation level of CpGs in CpG islands				DNM3A_vs_Negative		dCas9+3A_vs_Negative		dCas9+3A+HOXA5_vs_Negative
chr	start	end	Negative	DNMT3A	dCas9+3A	dCas9+3A+HOXA5	Absolute Difference of methylation level	p value adjusted by "BH" method	Absolute Difference of methylation level	p value adjusted by "BH" method	Absolute Difference of methylation level	p value adjusted by "BH" method
chr1	869332	871872	0.094	0.155	0.007	0.102	0.061	0.649904	-0.087	0.0114386	0.008	1
chr1	875730	878363	0.146	0.549	0.083	0	0.403	0.000370624	-0.063	0.867538	-0.146	0.934736
chr1	933387	937410	0.015	0.051	0.031	0.011	0.036	0.237009	0.016	0.698894	-0.004	1
chr1	948670	948894	0.073	0.534	0.059	0.004	0.461	0.0389185	-0.014	0.963034	-0.069	0.0207761
chr1	984206	984429	0.827	0.862	0.848	0.875	0.035	1	0.021	1	0.048	1
chr1	1002663	1005318	0	0.58	0	0.491	0.58	0.660733	0	1	0.491	0.777995
chr1	1018099	1018390	0.876	0.464	0.7	0.902	-0.412	0.0858599	-0.176	0.753246	0.026	1
chr1	1050515	1050830	0.098	0.29	0.006	0.02	0.192	0.0439625	-0.092	0.000222368	-0.078	0.0087103
chr1	1098043	1100584	0.749	0.812	0.781	0.763	0.063	0.850433	0.032	1	0.014	1
chr1	1145568	1145878	0.503	0.697	0.428	0.57	0.194	0.646599	-0.075	0.980441	0.067	1
chr1	1159168	1159528	0.829	0.786	0.797	0.846	-0.043	1	-0.032	1	0.017	1
chr1	1203166	1203597	0.852	0.835	0.904	0.873	-0.017	1	0.052	0.897557	0.021	1
chr1	1208515	1209942	0.032	0.045	0.004	0.019	0.013	1	-0.028	0.0661713	-0.013	0.968761
chr1	1228780	1230163	0.767	0.82	0.807	0.8	0.053	1	0.04	1	0.033	1
chr1	1242400	1245185	0	0.189	0.005	0.006	0.189	0.51583	0.005	1	0.006	1
chr1	1247918	1248493	0.751	0.801	0.674	0.807	0.05	1	-0.077	1	0.056	1
chr1	1309140	1311039	0.292	0.403	0.103	0.151	0.111	0.606598	-0.189	0.0216336	-0.141	0.24243
chr1	1322644	1322924	0.961	0.98	0.897	0.959	0.019	0.895461	-0.064	0.768752	-0.002	1
chr1	1334071	1335602	0	0	0.006	0	0	1	0.006	1	0	1
chr1	1342004	1342952	0.007	0.019	0.005	0.016	0.012	0.662097	-0.002	0.854879	0.009	0.488039
chr1	1417285	1417753	0.1	0.25	0.3	0.894	0.15	1	0.2	1	0.794	0.1301
chr1	1446878	1448205	0.1	0.086	0	0	-0.014	0.69152	-0.1	1	-0.1	0
chr1	1457954	1459029	0.872	0.869	0.929	0.852	-0.003	1	0.057	1	-0.02	1
chr1	1509482	1510747	0.039	0.001	0.004	0.006	-0.038	9.93e-05	-0.035	1.17e-05	-0.033	0.00225607
chr1	1534331	1536136	0.862	0.672	0.008	0.025	-0.19	0.329098	-0.854	7.55e-11	-0.837	1.04e-10
chr1	1590073	1590942	0.012	0.035	0	0	0.023	0.340117	-0.012	0.426944	-0.012	0.470812
chr1	1623610	1625067	0.1	0.006	0	0.008	-0.094	0.00479756	-0.1	4.16e-12	-0.092	0.148375
chr1	1959414	1959867	0.312	0.843	0.742	0.776	0.531	0.26799	0.43	0.534788	0.464	0.350661
chr1	1981251	1983212	0.066	0.265	0.004	0.02	0.199	0.00153386	-0.062	7.3e-07	-0.046	0.0891665
chr1	2005179	2005565	0.839	0.908	0.865	0.854	0.069	0.850912	0.026	1	0.015	1
chr1	2121017	2121818	0.11	0.506	0.219	0.235	0.396	0.00307479	0.109	0.595857	0.125	0.432618
chr1	2236442	2239069	0.877	0.913	0.913	0.872	0.036	1	0.036	1	-0.005	1
chr1	2322481	2323764	0.033	0.019	0	0	-0.014	1	-0.033	0.707952	-0.033	0.744961
chr1	2333550	2334172	0.844	0.839	0.863	0.853	-0.005	1	0.019	1	0.009	1
chr1	2457241	2458259	0.231	0.004	0.013	0	-0.227	9.16e-09	-0.218	0.00159029	-0.231	0
chr1	2559892	2561055	0.267	0	0.109	0	-0.267	0.212088	-0.158	0.592161	-0.267	0.242493
chr1	2706025	2706961	0.594	0.4	0.795	0.3	-0.194	0.963208	0.201	0.554248	-0.294	0.85889
chr1	2772126	2772665	0.441	0.65	0.316	0.628	0.209	0.660571	-0.125	0.878498	0.187	0.630886
chr1	2847056	2847288	0.059	0	0.125	0.133	-0.059	1	0.066	1	0.074	1
chr1	2979275	2980758	0.927	0.918	0.917	0.893	-0.009	1	-0.01	1	-0.034	0.806695
chr1	2990030	2990718	0.877	0.879	0.839	0.852	0.002	1	-0.038	1	-0.025	1
chr1	3038067	3038343	0.752	0.838	0.781	0.791	0.086	0.772783	0.029	1	0.039	1
chr1	3102540	3103352	0.468	0.789	0.77	0.829	0.321	0.133888	0.302	0.108427	0.361	0.0144002
chr1	3163969	3164643	0.017	0.384	0.006	0.022	0.367	1.03e-10	-0.011	0.689943	0.005	1
chr1	3239915	3240261	0.183	0	0.743	0.68	-0.183	0.776963	0.56	0.00157661	0.497	0.00376296
chr1	3327991	3329424	0.857	0.792	0.769	0.75	-0.065	1	-0.088	1	-0.107	1
chr1	3331986	3332227	0.807	0.892	0.975	0.792	0.085	0.629321	0.168	0.288815	-0.015	1
chr1	3447449	3447950	0.143	0.059	0.027	0.1	-0.084	1	-0.116	0.217318	-0.043	1
chr1	3511709	3512118	0.781	0.921	0.772	0.85	0.14	0.347623	-0.009	1	0.069	0.817397
chr1	3540767	3542241	0.006	0.043	0.013	0.008	0.037	0.70337	0.007	0.883373	0.002	1
chr1	4192633	4193243	0.091	0.182	0.702	0.61	0.091	1	0.611	0.72151	0.519	0.836416
chr1	4713989	4716555	0.354	0.093	0.298	0.198	-0.261	0.327675	-0.056	1	-0.156	0.752073
chr1	4771652	4772545	0.605	0.835	0.566	0.673	0.23	0.158188	-0.039	1	0.068	0.94177
chr1	6187743	6188235	0.008	0.055	0.015	0.017	0.047	0.0986196	0.007	0.881873	0.009	0.801202
chr1	6305148	6306463	0.056	0.055	0.03	0.013	-0.001	1	-0.026	0.501242	-0.043	0.197288
chr1	6320137	6320942	0.159	0.054	0	0.019	-0.105	0.360063	-0.159	0.00421687	-0.14	0.0263265
chr1	6479057	6480938	0.667	0.9	0.064	0.07	0.233	0.593848	-0.603	0.000452503	-0.597	0.163963
chr1	6520584	6521955	0.685	0.77	0.608	0.703	0.085	0.747949	-0.077	0.851689	0.018	1
chr1	6550083	6551115	0.021	0.665	0.268	0.148	0.644	1.4e-05	0.247	0.0245452	0.127	0.00512875
chr1	6639427	6640361	0.006	0.01	0.003	0.016	0.004	1	-0.003	0.920786	0.01	0.869989
chr1	6661776	6663844	0.011	0.145	0.012	0.048	0.134	0.289509	0.001	1	0.037	0.152741
chr1	6672786	6675741	0.21	0.389	0.01	0.015	0.179	0.023594	-0.2	0	-0.195	9.02e-10
chr1	6761295	6762131	0.04	0.004	0	0	-0.036	0.124576	-0.04	0.0662539	-0.04	0.0787829
chr1	6844313	6846366	0.032	0.016	0.005	0.038	-0.016	0.456589	-0.027	0.155879	0.006	0.971629
chr1	7022001	7022308	0.036	0.335	0.019	0.083	0.299	0.00265772	-0.017	0.795513	0.047	0.795423
chr1	7723400	7725175	0.583	0.769	0.78	0.644	0.186	0.399514	0.197	0.448264	0.061	1
chr1	8021301	8022226	0.03	0.005	0.003	0.01	-0.025	0.152186	-0.027	0.0375478	-0.02	0.167793
chr1	8277195	8277822	0.691	0.933	0.885	0.667	0.242	0.137293	0.194	0.430394	-0.024	1
chr1	8877012	8877283	0.009	0.012	0	0.013	0.003	1	-0.009	0.474675	0.004	1
chr1	8938098	8939409	0.025	0.028	0.04	0.043	0.003	1	0.015	1	0.018	1
chr1	9790292	9790704	0.809	0.831	0.777	0.809	0.022	1	-0.032	1	0	1
chr1	9822576	9822817	0.827	0.826	0.812	0.823	-0.001	1	-0.015	1	-0.004	1
chr1	10003165	10003585	0.029	0	0.061	0	-0.029	1	0.032	1	-0.029	1
chr1	10458548	10459997	0.071	0.076	0.008	0.021	0.005	1	-0.063	0.00683064	-0.05	0.527486
chr1	10719867	10720581	0.818	0.819	0.86	0.82	0.001	1	0.042	1	0.002	1
chr1	10725187	10725617	0.875	0.875	0.827	0.875	0	1	-0.048	0.988673	0	1
chr1	10853894	10856964	0.034	0.014	0.001	0.01	-0.02	0.274803	-0.033	0.0016596	-0.024	0.182189
chr1	11322258	11323036	0.003	0.005	0.039	0.024	0.002	0.979152	0.036	0.00494316	0.021	0.341142
chr1	11538669	11540342	0.021	0.018	0	0.071	-0.003	1	-0.021	0.57764	0.05	0.563532
chr1	11750701	11752651	0.603	0.654	0.822	0.746	0.051	1	0.219	0.468685	0.143	0.732109
chr1	11779566	11780016	0.199	0.026	0.019	0.024	-0.173	0.0319701	-0.18	0.000139746	-0.175	0.000125437
chr1	12079251	12079903	0.038	0.008	0.016	0.032	-0.03	0.021831	-0.022	0.509559	-0.006	1
chr1	12676983	12678642	0.016	0.065	0.006	0.021	0.049	0.681834	-0.01	0.53993	0.005	0.98377
chr1	13881410	13881612	0.721	0.755	0.756	0.698	0.034	1	0.035	1	-0.023	1
chr1	15250373	15251545	0.059	0.105	0.022	0	0.046	1	-0.037	0.899811	-0.059	1
chr1	15479219	15481471	0	0	0.006	0.006	0	1	0.006	0.689943	0.006	0.732109
chr1	16173889	16175396	0.023	0.013	0.008	0.008	-0.01	0.969819	-0.015	0.768752	-0.015	0.735045
chr1	16270591	16271582	0.752	0.754	0.8	0.757	0.002	1	0.048	1	0.005	1
chr1	16481484	16482782	0.091	0.02	0.01	0.014	-0.071	0.401578	-0.081	0.0219684	-0.077	0.37289
chr1	16494061	16494505	0	0.309	0	0	0.309	0.772199	0	1	0	1
chr1	16693621	16694270	0.015	0.02	0.006	0.019	0.005	1	-0.009	0.828192	0.004	1
chr1	16825138	16826377	0.096	0.02	0.016	0.01	-0.076	0.000719595	-0.08	5.29e-06	-0.086	7.22e-10
chr1	16860873	16862296	0.649	0.568	0.623	0.509	-0.081	0.736837	-0.026	1	-0.14	0.454456
chr1	16939456	16940454	0.032	0.017	0	0	-0.015	0.826754	-0.032	0.114686	-0.032	0.857124
chr1	16970855	16971492	0.052	0.009	0.001	0.009	-0.043	0.0634197	-0.051	0.0169015	-0.043	0.0307012
chr1	16973485	16975045	0.883	0.866	0.87	0.88	-0.017	1	-0.013	1	-0.003	1
chr1	16984777	16985053	0.911	0.868	0.868	0.941	-0.043	0.968442	-0.043	0.957675	0.03	0.971629
chr1	17018683	17020959	0.859	0.828	0.866	0.813	-0.031	1	0.007	1	-0.046	1
chr1	17197561	17197849	0.979	0.986	0.933	0.983	0.007	0.98619	-0.046	0.267951	0.004	1
chr1	17198626	17200049	0.71	0.633	0.769	0.806	-0.077	0.569626	0.059	0.840045	0.096	0.497334
chr1	17240038	17240970	0	0.03	0.148	0.2	0.03	0.878744	0.148	0.0544783	0.2	0.69667
chr1	18436551	18437673	0	0.013	0.007	0.011	0.013	0.505457	0.007	0.735445	0.011	0.472159
chr1	18956895	18959829	0.472	0.653	0.453	0.503	0.181	0.0779867	-0.019	1	0.031	0.993462
chr1	18969548	18970739	0.273	0.79	0.086	0.605	0.517	0.139195	-0.187	0.496258	0.332	0.284364
chr1	19110720	19110932	0.814	0.844	0.776	0.83	0.03	1	-0.038	1	0.016	1
chr1	19209626	19209914	0.91	0.906	0.975	0.772	-0.004	1	0.065	0.77092	-0.138	0.651843
chr1	19228828	19229634	0.009	0.01	0.073	0.012	0.001	1	0.064	0.0758342	0.003	1
chr1	19536151	19537046	0	0.005	0.003	0.038	0.005	1	0.003	1	0.038	0.901661
chr1	19577884	19578708	0	0	0.062	0	0	1	0.062	1	0	1
chr1	19923341	19924002	0.108	0.013	0.02	0	-0.095	0.267411	-0.088	0.136612	-0.108	0.102111
chr1	19970255	19971923	0.207	0.537	0.106	0.296	0.33	0.086928	-0.101	0.610801	0.089	0.842002
chr1	20987516	20988238	0.029	0.006	0.004	0.035	-0.023	0.0364766	-0.025	0.00831652	0.006	0.966612
chr1	21058006	21059366	0.051	0.323	0.008	0.005	0.272	0.00510467	-0.043	0.109877	-0.046	0.276988
chr1	21112708	21114121	0	0	0.005	0	0	1	0.005	1	0	1
chr1	22351917	22352194	0.007	0.01	0	0.005	0.003	1	-0.007	0.396705	-0.002	1
chr1	22379009	22380029	0.056	0	0	0	-0.056	0.120262	-0.056	0.119735	-0.056	0.300285
chr1	23345814	23346677	0	0	0.019	0.011	0	1	0.019	1	0.011	1
chr1	23857033	23858089	0	0.01	0.007	0	0.01	0.863332	0.007	0.968466	0	1
chr1	23881017	23881755	0.004	0.032	0.005	0.026	0.028	0.166918	0.001	1	0.022	0.383899
chr1	24069695	24070615	0.125	0	0	0.025	-0.125	0	-0.125	1	-0.1	0.268061
chr1	24194254	24194990	0.012	0.006	0	0.007	-0.006	0.960602	-0.012	0.686995	-0.005	1
chr1	24969027	24970196	0.005	0.012	0.008	0.015	0.007	0.850433	0.003	0.990653	0.01	0.732109
chr1	25558563	25559178	0	0.054	0.01	0.029	0.054	0.0392448	0.01	0.849327	0.029	0.567511
chr1	25572966	25574521	0.035	0.022	0.026	0.048	-0.013	0.872213	-0.009	0.987215	0.013	1
chr1	25756470	25758115	0.016	0.017	0.002	0	0.001	1	-0.014	0.0969405	-0.016	0.128796
chr1	25944099	25944772	0.622	0.815	0.732	0.634	0.193	0.461286	0.11	0.82358	0.012	1
chr1	26146122	26147349	0.071	0.199	0.005	0	0.128	0.76841	-0.066	0.0296641	-0.071	0
chr1	26185472	26186356	0.102	0.005	0.004	0.026	-0.097	0	-0.098	2.32e-06	-0.076	7.29e-05
chr1	26231950	26233624	0.383	0.682	0.316	0.34	0.299	0.123834	-0.067	0.911697	-0.043	1
chr1	26249205	26249613	0.555	0.686	0.692	0.476	0.131	0.756487	0.137	0.602037	-0.079	0.855446
chr1	26361593	26362708	0.032	0.021	0.009	0.039	-0.011	0.875674	-0.023	0.253514	0.007	1
chr1	26437319	26438917	0.125	0	0.047	0	-0.125	1	-0.078	0.541535	-0.125	1
chr1	26560449	26561028	0.113	0.004	0.007	0	-0.109	1.08e-05	-0.106	2.94e-05	-0.113	5.45e-06
chr1	26737246	26738148	0.652	0.643	0.485	0.504	-0.009	1	-0.167	0.642172	-0.148	0.80179
chr1	26946844	26948076	0.009	0.003	0	0.006	-0.006	0.639233	-0.009	0.42958	-0.003	0.993462
chr1	27021833	27024101	0.007	0.018	0.002	0.014	0.011	0.948404	-0.005	0.424774	0.007	0.96365
chr1	27114118	27114692	0.308	0.01	0	0.011	-0.298	2.53e-06	-0.308	1	-0.297	8.29e-06
chr1	27191066	27191911	0.01	0	0.016	0	-0.01	1	0.006	0.983917	-0.01	1
chr1	27216161	27217045	0	0	0	0.013	0	1	0	1	0.013	0.665225
chr1	27226492	27227009	0.013	0.011	0	0.013	-0.002	1	-0.013	0.903169	0	1
chr1	27248048	27248619	0	0.008	0.01	0.01	0.008	1	0.01	0.973795	0.01	1
chr1	27692412	27693243	0.042	0.053	0.006	0.013	0.011	1	-0.036	0.0937137	-0.029	0.420422
chr1	27816342	27816853	0	0.007	0	0.012	0.007	0.694348	0	1	0.012	0.736788
chr1	28099628	28100031	0.07	0.091	0.004	0.005	0.021	0.718569	-0.066	0.00123382	-0.065	0.00260538
chr1	28157221	28157788	0	0.005	0.004	0.014	0.005	0.688407	0.004	0.68955	0.014	0.471921
chr1	28240584	28241535	0.038	0.004	0.008	0.025	-0.034	0.526414	-0.03	0.632283	-0.013	1
chr1	28286019	28286838	0.007	0.145	0.147	0.149	0.138	0.00608618	0.14	0.301109	0.142	0.299738
chr1	28415098	28415312	0.053	0.007	0	0	-0.046	0.0129954	-0.053	0.000793348	-0.053	1.28e-05
chr1	28559145	28559597	0.006	0	0.037	0	-0.006	0.689032	0.031	0.0205416	-0.006	0.732109
chr1	28573701	28574022	0.031	0.002	0.007	0.018	-0.029	0.00918932	-0.024	0.0364748	-0.013	0.673115
chr1	28655365	28655667	0.036	0.007	0.006	0.007	-0.029	0.292237	-0.03	0.204075	-0.029	0.262196
chr1	28696041	28696731	0	0.042	0	0.024	0.042	0.0725777	0	1	0.024	0.503841
chr1	28908069	28908799	0.024	0.004	0	0.006	-0.02	0.0469849	-0.024	0.000413043	-0.018	0.357709
chr1	29063066	29064315	0.01	0.067	0.004	0.013	0.057	0.00175575	-0.006	0.665191	0.003	0.965447
chr1	29240768	29241969	0.006	0.007	0.014	0.006	0.001	1	0.008	0.713858	0	1
chr1	29447699	29451847	0.861	0.407	0.598	0.476	-0.454	1.11e-05	-0.263	0.00832571	-0.385	0.000182783
chr1	29507976	29508686	0.011	0	0.001	0.2	-0.011	0.940514	-0.01	0.0589272	0.189	1.69e-06
chr1	29557220	29557627	0	0	0.008	0.021	0	1	0.008	0.909555	0.021	0.704142
chr1	29562745	29565307	0.018	0.006	0.043	0	-0.012	0.503469	0.025	0.622711	-0.018	0.94986
chr1	29585897	29586598	0.511	0.803	0.572	0.651	0.292	4.86e-06	0.061	0.755922	0.14	0.0381393
chr1	31158009	31158261	0.491	0.797	0.595	0.524	0.306	0.108766	0.104	0.749252	0.033	1
chr1	31380844	31381078	0.033	0.22	0.048	0.047	0.187	0.020854	0.015	0.887262	0.014	0.90805
chr1	31538412	31538938	0.038	0.045	0	0.017	0.007	1	-0.038	0.779341	-0.021	0.819819
chr1	31712078	31712812	0	0	0	0	0	1	0	1	0	1
chr1	31769246	31769978	0.01	0	0.036	0	-0.01	0.689032	0.026	0.234057	-0.01	0.732109
chr1	32054341	32054843	0.925	0.953	0.912	0.876	0.028	0.95497	-0.013	1	-0.049	0.939565
chr1	32083149	32084069	0.16	0.499	0.019	0.054	0.339	0.176866	-0.141	0.152705	-0.106	0.636686
chr1	32228347	32230252	0.033	0.031	0.024	0.014	-0.002	1	-0.009	0.966123	-0.019	0.732969
chr1	32237827	32238661	0.807	0.899	0.86	0.868	0.092	0.724674	0.053	1	0.061	1
chr1	32479102	32480583	0.054	0.022	0.015	0.006	-0.032	0.66476	-0.039	0.367141	-0.048	0.11845
chr1	32538205	32539052	0.068	0.004	0.003	0.035	-0.064	1.43e-08	-0.065	0	-0.033	0.186811
chr1	32574061	32574318	0.009	0.006	0.015	0.019	-0.003	1	0.006	0.994863	0.01	0.89524
chr1	32670569	32671885	0.005	0.052	0.015	0.008	0.047	0.338241	0.01	0.536049	0.003	0.973379
chr1	32705524	32707141	0.764	0.804	0.664	0.674	0.04	0.9245	-0.1	0.436718	-0.09	0.538491
chr1	32740710	32741544	0.896	0.88	0.891	0.862	-0.016	1	-0.005	1	-0.034	1
chr1	32826944	32828017	0.857	0.903	0.932	0.794	0.046	0.948404	0.075	0.67761	-0.063	0.94538
chr1	32859770	32860348	0.07	0.017	0.013	0.011	-0.053	0.00523514	-0.057	0.0211453	-0.059	0.0198366
chr1	33116543	33117363	0.038	0.025	0.009	0.2	-0.013	0.772199	-0.029	0.0785195	0.162	0.0154913
chr1	33207636	33207874	0.103	0.018	0	0.045	-0.085	0.00132484	-0.103	0.279015	-0.058	0.157792
chr1	33282675	33283906	0.082	0.039	0.007	0.021	-0.043	0.43825	-0.075	0.0407742	-0.061	0.160264
chr1	33546524	33547243	0.02	0.009	0.02	0.005	-0.011	0.811761	0	1	-0.015	0.485756
chr1	33646613	33647878	0	0.006	0.007	0	0.006	1	0.007	1	0	1
chr1	33815950	33816193	0.009	0	0.039	0.034	-0.009	1	0.03	0.465575	0.025	0.746221
chr1	33938025	33938328	0	0.006	0.002	0.006	0.006	0.20436	0.002	0.686995	0.006	0.475361
chr1	34090605	34090854	0.761	0.755	0.53	0.386	-0.006	1	-0.231	0.607679	-0.375	0.167793
chr1	34628783	34630976	0.1	0.336	0.014	0.14	0.236	0.456109	-0.086	0.0458952	0.04	1
chr1	35325182	35325550	0.056	0.031	0.01	0.018	-0.025	0.920313	-0.046	0.368429	-0.038	0.757313
chr1	36106969	36107261	0.027	0	0.008	0.004	-0.027	0.121357	-0.019	0.443217	-0.023	0.468495
chr1	36184248	36184774	0.753	0.741	0.804	0.777	-0.012	1	0.051	1	0.024	1
chr1	36234924	36235800	0.201	0.006	0.01	0	-0.195	0.0182263	-0.191	0.00496262	-0.201	0.00374057
chr1	36348501	36349731	0.051	0	0	0	-0.051	6.47e-07	-0.051	2.47e-11	-0.051	3.07e-11
chr1	36396249	36397262	0.054	0.012	0.002	0	-0.042	0.0881611	-0.052	7.07e-05	-0.054	0.713012
chr1	36554325	36554955	0.028	0	0.018	0	-0.028	0.724674	-0.01	1	-0.028	0.995045
chr1	36863211	36863603	0.032	0.006	0.017	0.004	-0.026	0.182168	-0.015	0.68052	-0.028	0.109854
chr1	36915796	36916324	0.079	0.006	0.039	0.009	-0.073	0.00768206	-0.04	0.246676	-0.07	0.00169139
chr1	37980071	37980565	0	0	0	0.048	0	1	0	1	0.048	1
chr1	38019606	38019823	0.008	0	0	0.04	-0.008	0.694348	-0.008	0.993472	0.032	0.46745
chr1	38325150	38325999	0.018	0.005	0.011	0.01	-0.013	0.591487	-0.007	0.990653	-0.008	0.902792
chr1	38455232	38455769	0	0.004	0.002	0.047	0.004	0.688407	0.002	0.799795	0.047	0.460176
chr1	38470617	38471396	0	0.21	0.018	0.231	0.21	0.441419	0.018	0.936373	0.231	1
chr1	38478082	38478727	0	0.035	0.023	0	0.035	1	0.023	0.957675	0	1
chr1	38510102	38513642	0.601	0.51	0.638	0.519	-0.091	0.711144	0.037	0.998641	-0.082	0.869375
chr1	39269729	39270251	0.019	0.108	0.014	0.019	0.089	0.0881611	-0.005	1	0	1
chr1	39570665	39571859	0.037	0.137	0.04	0.272	0.1	0.895461	0.003	1	0.235	0.67846
chr1	39874018	39875239	0.051	0.03	0.008	0.016	-0.021	0.612544	-0.043	0.0198355	-0.035	0.13026
chr1	40041317	40042667	0.007	0.005	0.006	0.008	-0.002	0.83683	-0.001	1	0.001	1
chr1	40105010	40105707	0.1	0	0.021	0.047	-0.1	4.81e-12	-0.079	0.262507	-0.053	0.89469
chr1	40348941	40349288	0	0	0	0.007	0	1	0	1	0.007	1
chr1	40505411	40506703	0.141	0	0	0.008	-0.141	0.0707103	-0.141	0.250294	-0.133	0.273784
chr1	40626913	40627612	0.025	0	0.042	0.03	-0.025	0.807395	0.017	0.971515	0.005	1
chr1	40781004	40781445	0	0.067	0.005	0.234	0.067	1	0.005	1	0.234	0.936947
chr1	40974056	40974786	0.456	0.203	0.486	0.125	-0.253	0.00510467	0.03	1	-0.331	0.011683
chr1	41847264	41849204	0.914	0.888	0.915	0.913	-0.026	1	0.001	1	-0.001	1
chr1	42500855	42501980	0.076	0	0.014	0.014	-0.076	0.0703777	-0.062	0.0387029	-0.062	0.144943
chr1	42921716	42922575	0.052	0.2	0	0.068	0.148	0.0270639	-0.052	0.739778	0.016	0.952964
chr1	42928797	42929500	0.119	0	0.004	0	-0.119	0.00638952	-0.115	0.000156945	-0.119	7.67e-06
chr1	43147500	43149016	0.008	0	0.01	0.008	-0.008	0.814922	0.002	1	0	1
chr1	43824134	43825059	0.026	0.012	0.003	0.014	-0.014	0.706186	-0.023	0.104323	-0.012	0.817742
chr1	43855375	43855921	0.046	0	0	0	-0.046	0.293992	-0.046	0.465575	-0.046	0.956197
chr1	44412073	44412804	0.041	0.05	0.038	0.014	0.009	1	-0.003	1	-0.027	1
chr1	44435409	44436114	0.11	0	0.109	0	-0.11	0.671145	-0.001	1	-0.11	0.716765
chr1	44440142	44441256	0.01	0.005	0	0.014	-0.005	0.606665	-0.01	0.345286	0.004	0.960159
chr1	44568991	44569399	0.557	0.608	0.665	0.75	0.051	0.918835	0.108	0.635242	0.193	0.113759
chr1	44871109	44874047	0.033	0.674	0.028	0.037	0.641	3.05e-05	-0.005	1	0.004	1
chr1	45082739	45083285	0.929	0.917	0.93	0.906	-0.012	1	0.001	1	-0.023	1
chr1	45097281	45098049	0.018	0.002	0.017	0	-0.016	0.35531	-0.001	1	-0.018	0.266677
chr1	45452037	45452444	0	0.003	0	0.009	0.003	1	0	1	0.009	1
chr1	45476225	45477022	0.017	0	0	0.006	-0.017	0.383812	-0.017	0.36003	-0.011	0.795796
chr1	45671702	45672388	0.083	0	0.004	0	-0.083	4.88e-12	-0.079	0.00274597	-0.083	5.76e-12
chr1	45965586	45966049	0.021	0	0.011	0.028	-0.021	0.422015	-0.01	0.930667	0.007	1
chr1	46016403	46016694	0.091	0	0.071	0.028	-0.091	1	-0.02	1	-0.063	0.529466
chr1	46151751	46153080	0.08	0.006	0.008	0.012	-0.074	0.00039076	-0.072	0.000170455	-0.068	0.000183433
chr1	46598126	46599129	0.012	0.009	0.003	0.013	-0.003	0.988468	-0.009	0.459117	0.001	1
chr1	46806339	46806836	0.023	0.007	0.004	0.054	-0.016	0.542628	-0.019	0.404174	0.031	0.436573
chr1	46913786	46914343	0.859	0.853	0.835	0.833	-0.006	1	-0.024	1	-0.026	1
chr1	46954793	46957121	0.211	0.453	0.418	0.59	0.242	0.304891	0.207	0.402606	0.379	0.0359581
chr1	47696504	47698197	0.81	0.817	0.862	0.765	0.007	1	0.052	0.973209	-0.045	1
chr1	47779707	47780211	0	0.018	0	0	0.018	0.689032	0	1	0	1
chr1	47899661	47900385	0.834	0.845	0.821	0.869	0.011	1	-0.013	1	0.035	0.965447
chr1	47909712	47911020	0.696	0.871	0.868	0.797	0.175	0.074811	0.172	0.0762968	0.101	0.471921
chr1	48174494	48176519	0	0.113	0	0.009	0.113	0.921383	0	1	0.009	1
chr1	48937304	48937683	0.066	0.059	0.015	0.046	-0.007	1	-0.051	0.0056981	-0.02	0.800788
chr1	50881884	50882103	0.63	0.72	0.709	0.661	0.09	1	0.079	1	0.031	1
chr1	50882433	50882660	0.494	0.546	0.409	0.42	0.052	1	-0.085	1	-0.074	1
chr1	50884228	50891471	0.877	0.343	0.484	0.112	-0.534	0.00018434	-0.393	0.0929422	-0.765	3.47e-10
chr1	50893468	50893745	0.838	0.834	0.735	0.861	-0.004	1	-0.103	0.779526	0.023	1
chr1	51433762	51435505	0.013	0.003	0.008	0.027	-0.01	0.16152	-0.005	0.78605	0.014	0.514066
chr1	52344178	52344939	0.007	0.005	0.001	0.007	-0.002	1	-0.006	0.449979	0	1
chr1	52498452	52499505	0.005	0.013	0.019	0.016	0.008	0.610651	0.014	0.779341	0.011	0.662485
chr1	52607400	52608504	0	0	0.013	0	0	1	0.013	0.951293	0	1
chr1	53163688	53164180	0.024	0.039	0	0	0.015	1	-0.024	0.72643	-0.024	0.762792
chr1	53392880	53393645	0	0.389	0	0.067	0.389	0.000686604	0	1	0.067	0.00761456
chr1	53703959	53704642	0.062	0	0	0.004	-0.062	1	-0.062	1	-0.058	0.023956
chr1	53791687	53793496	0.067	0.153	0.005	0.034	0.086	0.671145	-0.062	0.00799222	-0.033	0.546043
chr1	53904140	53905247	0.941	0.385	0.916	0.922	-0.556	0.0492905	-0.025	1	-0.019	1
chr1	54518601	54519299	0.023	0.011	0.004	0.002	-0.012	0.230453	-0.019	0.0173729	-0.021	0.00457262
chr1	54665821	54666259	0.015	0.009	0.018	0.013	-0.006	0.951245	0.003	1	-0.002	1
chr1	54872673	54873000	0.074	0	0	0	-0.074	3.64e-05	-0.074	3.24e-05	-0.074	4.38e-05
chr1	54965023	54965391	0.037	0.155	0.042	0.073	0.118	0.0859139	0.005	1	0.036	0.713012
chr1	55007704	55008448	0.015	0.016	0.006	0.012	0.001	1	-0.009	0.850091	-0.003	1
chr1	55181345	55181853	0.113	0.019	0.004	0.003	-0.094	0.0607279	-0.109	0.0244453	-0.11	0.0269128
chr1	55266277	55267058	0.433	0.8	0.862	0.826	0.367	0.261499	0.429	0.265526	0.393	0.310522
chr1	55505060	55506015	0.902	0.872	0.876	0.748	-0.03	1	-0.026	1	-0.154	0.71481
chr1	58715272	58716095	0.122	0.185	0.174	0.111	0.063	0.114861	0.052	0.166258	-0.011	1
chr1	59247461	59250940	0.041	0.016	0.02	0.025	-0.025	0.00737803	-0.021	0.0216336	-0.016	0.188928
chr1	59280240	59280490	0.814	0.833	0.836	0.813	0.019	1	0.022	1	-0.001	1
chr1	59281889	59282235	0.005	0.047	0.027	0.157	0.042	0.00071696	0.022	0.391064	0.152	3.73e-08
chr1	60539315	60539540	0.857	0.82	0.849	0.814	-0.037	1	-0.008	1	-0.043	1
chr1	61542537	61542877	0.016	0.043	0.012	0	0.027	0.901817	-0.004	1	-0.016	0.454327
chr1	61548753	61549564	0	0.009	0.005	0.006	0.009	0.417453	0.005	0.431073	0.006	0.472634
chr1	62901651	62903667	0.064	0.002	0.007	0.05	-0.062	0	-0.057	7.96e-09	-0.014	0.529391
chr1	63153380	63154349	0.004	0.006	0.002	0.006	0.002	1	-0.002	0.980256	0.002	1
chr1	63782394	63790471	0.437	0.51	0.323	0.431	0.073	0.689032	-0.114	0.267951	-0.006	1
chr1	64058937	64059913	0.008	0.056	0.008	0.016	0.048	0.0157194	0	1	0.008	0.910467
chr1	64239465	64240779	0.016	0.003	0	0.003	-0.013	0.333346	-0.016	0.131976	-0.013	0.477112
chr1	64935554	64936614	0.037	0.003	0.008	0.011	-0.034	0.0454753	-0.029	0.00648242	-0.026	0.0172919
chr1	65431455	65432614	0.07	0.023	0	0.004	-0.047	0.41432	-0.07	0.012822	-0.066	0.0310349
chr1	65468272	65468828	0	0.202	0.025	0.06	0.202	1.2e-06	0.025	0.560986	0.06	0.0343457
chr1	65533592	65533965	0.029	0.093	0.009	0.008	0.064	0.333685	-0.02	0.209357	-0.021	0.143821
chr1	65731411	65731849	0.132	0.187	0.043	0.233	0.055	0.131054	-0.089	6.13e-06	0.101	0.00164458
chr1	65775018	65775746	0.006	0.002	0.004	0.013	-0.004	0.336881	-0.002	0.934476	0.007	0.415975
chr1	67519224	67520139	0.025	0.016	0.002	0.003	-0.009	0.988468	-0.023	0.262847	-0.022	0.704142
chr1	67895135	67896826	0.033	0.005	0.019	0.029	-0.028	6.46e-05	-0.014	0.300338	-0.004	0.961059
chr1	68150913	68152270	0.017	0.005	0.007	0.008	-0.012	0.293992	-0.01	0.419168	-0.009	0.589332
chr1	68298371	68299315	0.229	0.167	0.212	0.179	-0.062	1	-0.017	1	-0.05	1
chr1	70032967	70034495	0	0.008	0	0.073	0.008	0.658183	0	1	0.073	0.0151365
chr1	70687300	70687560	0.033	0	0.008	0.027	-0.033	0.422131	-0.025	0.663017	-0.006	1
chr1	71546486	71546783	0.019	0.009	0.012	0.008	-0.01	0.643	-0.007	0.865047	-0.011	0.744961
chr1	72748471	72749736	0.004	0.018	0.003	0.025	0.014	0.609511	-0.001	1	0.021	0.747664
chr1	74663826	74664035	0.075	0.014	0.022	0.009	-0.061	0.331545	-0.053	0.381081	-0.066	0.268061
chr1	75595813	75596162	0.822	0.842	0.85	0.831	0.02	1	0.028	1	0.009	1
chr1	75596723	75596947	0.863	0.821	0.894	0.891	-0.042	1	0.031	1	0.028	1
chr1	75600674	75601415	0.054	0.403	0.044	0.036	0.349	1.19e-10	-0.01	0.861265	-0.018	0.512078
chr1	76080454	76080808	0.071	0.008	0.003	0.01	-0.063	0.0248838	-0.068	0.00981484	-0.061	0.0248556
chr1	76189916	76190730	0.015	0.01	0	0.042	-0.005	1	-0.015	0.618488	0.027	0.672233
chr1	77333111	77334534	0.105	0.283	0.016	0.041	0.178	0.169619	-0.089	0.34483	-0.064	0.622354
chr1	77684996	77685252	0.083	0.049	0.083	0.035	-0.034	0.106674	0	1	-0.048	0.0424483
chr1	78224843	78225650	0	0.004	0	0	0.004	1	0	1	0	1
chr1	78444303	78444605	0	0.009	0	0.011	0.009	0.689032	0	1	0.011	0.312104
chr1	84764108	84764906	0.008	0.011	0.003	0.029	0.003	1	-0.005	0.689943	0.021	0.904608
chr1	84944932	84945350	0.056	0.006	0.005	0.003	-0.05	0.00013548	-0.051	0.0150473	-0.053	5.86e-06
chr1	84971344	84972491	0.067	0	0.008	0.017	-0.067	0.843785	-0.059	0.0623526	-0.05	0.511282
chr1	85086321	85086766	0	0.059	0.033	0.054	0.059	0.0442827	0.033	0.689943	0.054	0.614197
chr1	85155605	85156574	0.23	0	0.004	0.008	-0.23	1e-08	-0.226	1.06e-11	-0.222	1.08e-07
chr1	85220018	85220338	0.864	0.873	0.869	0.859	0.009	1	0.005	1	-0.005	1
chr1	85462585	85463435	0.004	0.013	0.033	0.006	0.009	0.652863	0.029	0.109861	0.002	1
chr1	85665818	85667650	0.018	0.004	0.01	0.004	-0.014	0.290518	-0.008	0.739498	-0.014	0.143476
chr1	85741865	85742535	0.003	0	0.003	0.004	-0.003	0.784521	0	1	0.001	1
chr1	85929940	85931168	0.245	0	0	0.007	-0.245	2.24e-09	-0.245	1.81e-09	-0.238	3.94e-08
chr1	87169875	87171015	0.021	0.183	0	0.01	0.162	0.0419603	-0.021	0.140293	-0.011	0.73636
chr1	87380162	87381214	0.047	0.002	0.034	0.004	-0.045	3.43e-10	-0.013	0.809361	-0.043	1.51e-07
chr1	87597543	87598515	0.855	0.815	0.8	0.723	-0.04	1	-0.055	1	-0.132	0.830103
chr1	87617153	87617417	0.476	0.857	0.77	0.857	0.381	0.178549	0.294	0.264703	0.381	0.144478
chr1	87793802	87795142	0.003	0.006	0.007	0.002	0.003	0.824649	0.004	0.722002	-0.001	1
chr1	87797368	87797884	0.011	0.013	0.185	0.016	0.002	1	0.174	0.444287	0.005	0.995045
chr1	89458034	89458604	0	0	0	0	0	1	0	1	0	1
chr1	90460399	90461237	0.04	0.01	0.014	0.014	-0.03	0.0793992	-0.026	0.347417	-0.026	0.143027
chr1	91183240	91184540	0	0	0.007	0.001	0	1	0.007	0.722002	0.001	0.971629
chr1	91185156	91185577	0.742	0.737	0.75	0.734	-0.005	1	0.008	1	-0.008	1
chr1	91190489	91192804	0.838	0.752	0.846	0.829	-0.086	0.909328	0.008	1	-0.009	1
chr1	91966263	91966999	0.012	0.004	0.003	0.004	-0.008	0.381005	-0.009	0.304544	-0.008	0.454456
chr1	92011829	92012062	0.55	0.75	0.667	0.703	0.2	0.86893	0.117	0.991803	0.153	0.977921
chr1	92350913	92352085	0	0.371	0	0	0.371	1.79e-08	0	1	0	1
chr1	92545819	92546480	0	0	0.008	0.011	0	1	0.008	0.689943	0.011	0.732109
chr1	92683438	92683682	0.909	0.883	0.942	0.901	-0.026	1	0.033	0.908414	-0.008	1
chr1	92945907	92952609	0.793	0.727	0.825	0.616	-0.066	0.694348	0.032	0.934476	-0.177	0.0935722
chr1	93249938	93251096	0.04	0.055	0.026	0.016	0.015	0.963774	-0.014	0.779341	-0.024	0.514171
chr1	93297498	93298122	0.08	0.009	0.006	0.009	-0.071	0	-0.074	1.03e-09	-0.071	3.13e-09
chr1	93811218	93811940	0.005	0.013	0.001	0.009	0.008	0.948621	-0.004	0.689943	0.004	0.910067
chr1	93913636	93914524	0.014	0.011	0	0	-0.003	1	-0.014	0.0355805	-0.014	0.402422
chr1	95391837	95393116	0.01	0.003	0	0.012	-0.007	0.763714	-0.01	0.430394	0.002	1
chr1	95538251	95538551	0.019	0.014	0.084	0.006	-0.005	0.963774	0.065	6e-05	-0.013	0.50492
chr1	95582750	95583572	0.231	0	0.023	0	-0.231	0	-0.208	0.0374728	-0.231	0
chr1	98510966	98511710	0.364	0.445	0.103	0.26	0.081	0.819189	-0.261	0.0482952	-0.104	0.818741
chr1	98519001	98519983	0.839	0.889	0.87	0.778	0.05	0.963097	0.031	1	-0.061	0.938217
chr1	100435297	100436070	0.019	0	0.007	0.005	-0.019	0.415346	-0.012	0.779341	-0.014	0.706952
chr1	100503482	100504404	0.009	0.004	0.008	0.002	-0.005	0.70337	-0.001	1	-0.007	0.329641
chr1	100817709	100818899	0.016	0	0.025	0.045	-0.016	0.591825	0.009	0.911697	0.029	0.0500766
chr1	101701785	101702068	0.036	0.183	0.106	0.095	0.147	0.00928788	0.07	0.392798	0.059	0.520615
chr1	101702445	101702745	0.085	0	0	0	-0.085	0.0537563	-0.085	0.0514577	-0.085	0.0612445
chr1	106623393	106623854	0.845	0.766	0.825	0.793	-0.079	0.963097	-0.02	1	-0.052	1
chr1	107599205	107600410	0	0.012	0.009	0.055	0.012	1	0.009	1	0.055	0.585346
chr1	107682889	107684463	0.046	0.131	0.026	0.089	0.085	0.0057026	-0.02	0.28631	0.043	0.194196
chr1	108507251	108507841	0.008	0.025	0.043	0.018	0.017	0.70337	0.035	0.686305	0.01	0.946384
chr1	109583855	109585032	0.054	0	0.005	0.003	-0.054	0.00213068	-0.049	0.00621829	-0.051	0.000173456
chr1	109756442	109757098	0.055	0.012	0.053	0.001	-0.043	0.0229408	-0.002	1	-0.054	5.23e-06
chr1	109940074	109940894	0.074	0	0	0.018	-0.074	5.05e-05	-0.074	4.56e-05	-0.056	0.0242465
chr1	109968648	109969570	0.11	0.016	0.004	0.034	-0.094	1.95e-06	-0.106	7.77e-07	-0.076	2.53e-05
chr1	110198541	110199127	0.3	0.517	0.347	0.13	0.217	0.687458	0.047	1	-0.17	1
chr1	110527248	110528026	0.007	0.007	0.01	0.042	0	1	0.003	0.939941	0.035	0.0385084
chr1	110610265	110613303	0.822	0.847	0.776	0.846	0.025	1	-0.046	0.972496	0.024	1
chr1	110626528	110627484	0.479	0.89	0.818	0.853	0.411	0.0264341	0.339	0.718481	0.374	0.139694
chr1	110692988	110694264	0.106	0.054	0.012	0.011	-0.052	0.203	-0.094	0.00392919	-0.095	0.041324
chr1	110752256	110754794	0.737	0.911	0.413	0.611	0.174	0.235713	-0.324	0.0953582	-0.126	0.736788
chr1	110880942	110882800	0.088	0.008	0.003	0.006	-0.08	0.000494367	-0.085	6.6e-05	-0.082	0.00565358
chr1	110949892	110950540	0	0.027	0	0.003	0.027	0.0723151	0	1	0.003	0.732109
chr1	111505881	111507007	0.072	0.025	0.009	0.028	-0.047	0.189016	-0.063	3.67e-05	-0.044	0.384423
chr1	111682227	111683303	0.033	0.004	0.005	0.032	-0.029	0.00658598	-0.028	0.0219684	-0.001	1
chr1	111813411	111813853	0.678	0.835	0.762	0.78	0.157	0.561892	0.084	0.87364	0.102	0.824107
chr1	111991304	111992202	0.006	0	0.042	0.023	-0.006	0.412	0.036	0.363204	0.017	0.510252
chr1	112281052	112283277	0.026	0.031	0.005	0.037	0.005	1	-0.021	0.443738	0.011	0.960104
chr1	112298041	112298992	0	0.038	0.007	0.004	0.038	0.00965322	0.007	0.697149	0.004	0.601907
chr1	112524468	112525385	0.722	0.875	0.734	0.83	0.153	0.213227	0.012	1	0.108	0.473677
chr1	113161591	113162571	0.077	0.031	0.01	0.008	-0.046	0.609985	-0.067	0.003015	-0.069	0.00128357
chr1	113217475	113218097	0	0.007	0.022	0.005	0.007	0.443594	0.022	0.47835	0.005	0.499553
chr1	113256885	113258149	0.531	0.722	0.59	0.312	0.191	0.690503	0.059	1	-0.219	0.60059
chr1	113286332	113287172	0.765	0.813	0.887	0.791	0.048	1	0.122	0.613363	0.026	1
chr1	113498366	113499312	0.014	0.009	0.007	0.049	-0.005	0.995403	-0.007	0.738066	0.035	0.290638
chr1	113615591	113616260	0.058	0.007	0.004	0.005	-0.051	0.00980889	-0.054	0.000293058	-0.053	0.00660591
chr1	113741473	113741745	0.926	0.909	0.875	0.951	-0.017	1	-0.051	0.883631	0.025	0.99799
chr1	113932580	113934070	0.078	0	0.041	0.012	-0.078	0.000379938	-0.037	0.175392	-0.066	0.0336025
chr1	114301514	114302272	0.013	0.008	0.007	0.011	-0.005	0.895461	-0.006	0.689943	-0.002	1
chr1	114354373	114355300	0.007	0.003	0	0.008	-0.004	0.860797	-0.007	0.47835	0.001	1
chr1	114447454	114448024	0.004	0.008	0	0.001	0.004	0.93145	-0.004	0.689476	-0.003	0.67193
chr1	114471965	114472899	0.025	0	0.007	0.018	-0.025	0.333685	-0.018	0.220352	-0.007	1
chr1	114695136	114696672	0	0	0.017	0.007	0	1	0.017	0.631277	0.007	0.627156
chr1	115323075	115323462	0.067	0	0	0.045	-0.067	1	-0.067	0	-0.022	1
chr1	115880167	115881332	0.472	0.62	0.565	0.396	0.148	0.755479	0.093	0.942447	-0.076	0.992876
chr1	116184380	116185561	0.031	0	0.026	0.01	-0.031	0.277134	-0.005	1	-0.021	0.713012
chr1	116370810	116371303	0.947	0.963	0.957	0.96	0.016	1	0.01	1	0.013	1
chr1	116380359	116382364	0.709	0.798	0.633	0.643	0.089	0.315317	-0.076	0.506914	-0.066	0.601907
chr1	116518757	116519537	0.013	0.019	0.004	0.003	0.006	0.98619	-0.009	0.714916	-0.01	0.674984
chr1	116915291	116916813	0.022	0	0.003	0.037	-0.022	0.0652503	-0.019	0.136179	0.015	0.800788
chr1	117112960	117113883	0.017	0.011	0.025	0.036	-0.006	0.919836	0.008	0.87045	0.019	0.404642
chr1	117209824	117210621	0.045	0.061	0.007	0.011	0.016	0.370607	-0.038	0.0018538	-0.034	0.00104243
chr1	117452203	117453452	0.014	0.026	0.008	0.016	0.012	0.324878	-0.006	0.372426	0.002	1
chr1	117487249	117487645	0.941	0.97	0.954	0.958	0.029	0.925717	0.013	1	0.017	1
chr1	117602388	117603270	0.038	0.022	0.002	0	-0.016	0.773682	-0.036	0.024451	-0.038	0.184027
chr1	117909174	117910445	0	0.06	0.019	0	0.06	0.570608	0.019	0.503123	0	1
chr1	118147958	118149670	0.012	0	0.003	0	-0.012	0.206995	-0.009	0.487682	-0.012	0.237755
chr1	118471840	118472720	0.1	0	0	0.072	-0.1	4.81e-12	-0.1	3.86e-12	-0.028	0.23496
chr1	119526782	119527192	0.814	0.817	0.852	0.906	0.003	1	0.038	1	0.092	0.89524
chr1	119529819	119530712	0.732	0.808	0.849	0.77	0.076	0.918835	0.117	0.717806	0.038	1
chr1	119531991	119532196	0.771	0.852	0.857	0.838	0.081	0.772199	0.086	0.738304	0.067	0.905374
chr1	119543056	119543454	0.857	0.89	0.803	0.777	0.033	1	-0.054	1	-0.08	0.94538
chr1	119549144	119551320	0.842	0.775	0.769	0.796	-0.067	0.833192	-0.073	0.894979	-0.046	0.961059
chr1	120190377	120191251	0.049	0.021	0.013	0.019	-0.028	0.617374	-0.036	0.225003	-0.03	0.469084
chr1	120254844	120255499	0.02	0.002	0.023	0.004	-0.018	0.320315	0.003	1	-0.016	0.499553
chr1	120439013	120439220	0.879	0.89	0.869	0.877	0.011	1	-0.01	1	-0.002	1
chr1	120835961	120839391	0.059	0.009	0	0.015	-0.05	0.0392448	-0.059	0.00298511	-0.044	0.0946066
chr1	120905971	120906396	0.906	0.888	0.91	0.889	-0.018	1	0.004	1	-0.017	1
chr1	142618751	142619238	0.378	0.285	0.438	0.304	-0.093	0.912305	0.06	0.983917	-0.074	0.965827
chr1	143743395	143744949	0.069	0.012	0.009	0.035	-0.057	0.00866132	-0.06	0.000421427	-0.034	0.139694
chr1	143912736	143916156	0.038	0.012	0.004	0.01	-0.026	0.0760899	-0.034	0.000695704	-0.028	0.0198366
chr1	144931339	144932626	0.09	0.01	0.058	0.024	-0.08	0.00536292	-0.032	0.64056	-0.066	0.0475411
chr1	145075483	145075845	0.872	0.904	0.69	0.826	0.032	0.938878	-0.182	0.129234	-0.046	0.907881
chr1	145208944	145210075	0.149	0.135	0	0.084	-0.014	0.891765	-0.149	1.34e-07	-0.065	0.28807
chr1	145470241	145470673	0.027	0.018	0.005	0.009	-0.009	0.77164	-0.022	0.166728	-0.018	0.322472
chr1	145507588	145507931	0.029	0.004	0.008	0.005	-0.025	0.169619	-0.021	0.392931	-0.024	0.242567
chr1	146549850	146550075	0.818	0.869	0.846	0.849	0.051	1	0.028	1	0.031	1
chr1	146643470	146644501	0.006	0.012	0.011	0.01	0.006	0.920805	0.005	0.963034	0.004	1
chr1	146714089	146715278	0.006	0.02	0.008	0.007	0.014	0.62221	0.002	1	0.001	1
chr1	147141842	147142918	0.055	0.012	0.018	0.037	-0.043	0.115859	-0.037	0.259238	-0.018	0.795796
chr1	147532556	147532948	0.825	0.845	0.769	0.855	0.02	1	-0.056	0.938768	0.03	1
chr1	147999931	148000778	0.122	0.08	0.094	0.071	-0.042	0.227065	-0.028	0.762144	-0.051	0.355865
chr1	148247245	148248092	0.018	0.014	0.006	0	-0.004	0.991077	-0.012	0.363204	-0.018	0.00819817
chr1	148555640	148556626	0.003	0	0.01	0.006	-0.003	0.68737	0.007	0.779526	0.003	0.870513
chr1	149156106	149156671	0.85	0.846	0.896	0.869	-0.004	1	0.046	1	0.019	1
chr1	149224358	149224642	0.028	0.003	0.028	0.014	-0.025	0.00246021	0	1	-0.014	0.134154
chr1	149333785	149334111	0.898	0.948	0.956	0.913	0.05	0.75984	0.058	0.501242	0.015	1
chr1	149398825	149399250	0.906	0.901	0.858	0.908	-0.005	1	-0.048	0.966053	0.002	1
chr1	149671991	149673412	0.872	0.844	0.85	0.806	-0.028	1	-0.022	1	-0.066	0.848999
chr1	149783524	149784024	0.029	0.003	0.009	0.009	-0.026	0.179223	-0.02	0.429696	-0.02	0.403307
chr1	149857769	149859470	0.016	0.003	0.011	0.005	-0.013	0.0445207	-0.005	0.88121	-0.011	0.204651
chr1	149871079	149871946	0	0	0	0.032	0	1	0	1	0.032	0.299779
chr1	149982153	149982860	0.004	0.007	0.006	0.002	0.003	0.545642	0.002	0.927741	-0.002	0.679358
chr1	150039324	150039815	0.077	0.007	0.016	0.048	-0.07	2.72e-05	-0.061	0.0334854	-0.029	0.725088
chr1	150121695	150123078	0.058	0.091	0.107	0.179	0.033	1	0.049	0.861044	0.121	0.94538
chr1	150293835	150294140	0.012	0.002	0.012	0.004	-0.01	0.169184	0	1	-0.008	0.526341
chr1	150551328	150552353	0.091	0.008	0	0.009	-0.083	1.21e-06	-0.091	7.96e-09	-0.082	2.06e-06
chr1	150601710	150602201	0.042	0.091	0	0.05	0.049	1	-0.042	1	0.008	1
chr1	151020162	151020627	0.027	0.029	0.003	0.005	0.002	1	-0.024	0.00531393	-0.022	0.129691
chr1	151118049	151119373	0.645	0.4	0.772	0.39	-0.245	0.815092	0.127	0.678586	-0.255	0.432618
chr1	151170847	151171532	0.017	0	0.011	0.008	-0.017	0.256784	-0.006	0.918964	-0.009	0.808013
chr1	151735445	151736093	0	0	0.006	0.011	0	1	0.006	0.42958	0.011	0.496333
chr1	151762604	151764007	0.024	0.015	0	0.026	-0.009	0.983253	-0.024	0.463973	0.002	1
chr1	151810460	151811684	0.885	0.884	0.845	0.879	-0.001	1	-0.04	1	-0.006	1
chr1	151812253	151812525	0.941	0.885	0.872	0.844	-0.056	0.710525	-0.069	0.610824	-0.097	0.505317
chr1	152008838	152009112	0.013	0.217	0.003	0.008	0.204	0.0220567	-0.01	0.642172	-0.005	0.993462
chr1	152079997	152081705	0.46	0.478	0.411	0.355	0.018	1	-0.049	0.653376	-0.105	0.378228
chr1	152083021	152084240	0.015	0.005	0.012	0.005	-0.01	0.0857509	-0.003	0.9753	-0.01	0.0987963
chr1	153606177	153606974	0.013	0.002	0.013	0.038	-0.011	0.230196	0	1	0.025	0.780477
chr1	153631065	153631369	0	0	0	0	0	1	0	1	0	1
chr1	153643318	153643529	0.047	0.003	0.006	0.004	-0.044	0.00222768	-0.041	0.0120175	-0.043	0.00303535
chr1	153662203	153662439	0.5	0.5	0.461	0.472	0	1	-0.039	1	-0.028	1
chr1	153755957	153756335	0.004	0.011	0.017	0.012	0.007	0.8175	0.013	0.544448	0.008	0.828754
chr1	153894837	153895921	0.044	0	0.013	0.005	-0.044	1.19e-06	-0.031	0.0184531	-0.039	0.000417726
chr1	153935781	153936276	0	0	0	0	0	1	0	1	0	1
chr1	153949712	153950525	0.061	0.002	0.014	0.022	-0.059	1.24e-08	-0.047	0.0126504	-0.039	0.043991
chr1	154155268	154155926	0.055	0.004	0.001	0.009	-0.051	0.00614703	-0.054	0.000412601	-0.046	0.0369104
chr1	154192843	154193852	0.041	0	0.007	0.007	-0.041	0.0244904	-0.034	0.161226	-0.034	0.0205018
chr1	154244710	154245289	0.016	0.008	0.006	0.025	-0.008	0.767143	-0.01	0.660166	0.009	0.751319
chr1	154298205	154298544	0.069	0.039	0.016	0.015	-0.03	0.442746	-0.053	0.279212	-0.054	0.266516
chr1	154377670	154378445	0.012	0.027	0.019	0.055	0.015	0.684076	0.007	0.973419	0.043	0.0257602
chr1	154543818	154544713	0.958	0.942	0.879	0.889	-0.016	1	-0.079	0.911069	-0.069	0.87902
chr1	154599763	154600505	0.089	0.022	0.003	0.005	-0.067	0.00595172	-0.086	2.15e-08	-0.084	3.07e-08
chr1	154946742	154947486	0.007	0.006	0.033	0.013	-0.001	1	0.026	0.822606	0.006	1
chr1	154973250	154974358	0.138	0	0.036	0	-0.138	0.00413335	-0.102	0.187979	-0.138	0.00495297
chr1	154989749	154990234	0.084	0.04	0.033	0.015	-0.044	0.873496	-0.051	0.794836	-0.069	0.649465
chr1	155022988	155024332	0	0.011	0.004	0.012	0.011	0.203523	0.004	0.697149	0.012	0.30373
chr1	155034925	155036578	0.48	0.234	0.077	0	-0.246	0.497374	-0.403	0.000262962	-0.48	0.000479745
chr1	155051155	155055291	0.218	0.196	0.172	0.484	-0.022	1	-0.046	0.971284	0.266	0.136899
chr1	155057187	155058056	0.033	0	0.019	0.011	-0.033	0.46474	-0.014	0.666168	-0.022	0.576145
chr1	155098434	155100451	0.077	0.35	0.055	0.09	0.273	0.0118099	-0.022	0.963034	0.013	1
chr1	155112976	155113179	0.089	0	0	0.009	-0.089	0.00138681	-0.089	0.00210173	-0.08	0.0169699
chr1	155163434	155163818	0	0.006	0.036	0.044	0.006	0.689032	0.036	0.689943	0.044	0.513792
chr1	155164199	155165160	0	0	0.012	0.05	0	1	0.012	0.438507	0.05	0.00133536
chr1	155224624	155225655	0.027	0.333	0.019	0.016	0.306	0.0795645	-0.008	0.957675	-0.011	0.94538
chr1	155292469	155295433	0.123	0.135	0.073	0.015	0.012	1	-0.05	0.696535	-0.108	0.0225576
chr1	155531914	155533280	0	0.016	0.017	0.01	0.016	0.967337	0.017	0.982922	0.01	1
chr1	155657832	155659125	0.019	0.002	0	0.02	-0.017	0.129831	-0.019	0.295522	0.001	1
chr1	155830195	155830489	0.494	0.763	0.112	0.453	0.269	0.0904469	-0.382	0.0378187	-0.041	1
chr1	156046343	156047384	0.876	0.849	0.888	0.875	-0.027	1	0.012	1	-0.001	1
chr1	156052072	156052803	0.04	0	0.005	0.002	-0.04	1.61e-05	-0.035	0.000780983	-0.038	8.5e-05
chr1	156084486	156085097	0.042	0.008	0	0.067	-0.034	0.187676	-0.042	0.0215893	0.025	1
chr1	156182584	156183097	0.009	0.013	0.009	0.007	0.004	1	0	1	-0.002	1
chr1	156338758	156339251	0.682	0.935	0.947	0.803	0.253	0.0891716	0.265	0.0724732	0.121	0.664413
chr1	156358050	156358252	0.333	0.913	0.462	0.182	0.58	0.0661753	0.129	1	-0.151	1
chr1	156390403	156391581	0.137	0.369	0.337	0.262	0.232	0.226939	0.2	0.293491	0.125	0.643174
chr1	156405160	156406350	0.934	0.941	0.905	0.357	0.007	1	-0.029	1	-0.577	0.157722
chr1	156426549	156427362	0.026	0.02	0	0.035	-0.006	1	-0.026	0.641534	0.009	1
chr1	156469617	156471060	0.008	0.011	0	0	0.003	1	-0.008	0.689943	-0.008	0.705816
chr1	156542099	156542502	0.008	0.016	0	0.015	0.008	0.849861	-0.008	0.597895	0.007	0.729486
chr1	156593657	156595283	0.918	0.952	0.258	0.263	0.034	0.894286	-0.66	0.0191165	-0.655	0.0140663
chr1	156611639	156612447	0.746	0.12	0.095	0.009	-0.626	0.0114609	-0.651	0.000537692	-0.737	1.06e-05
chr1	156674858	156676654	0.025	0.055	0.028	0.019	0.03	0.689032	0.003	1	-0.006	1
chr1	156698111	156698916	0.04	0.098	0.017	0.084	0.058	0.776705	-0.023	0.936373	0.044	0.961059
chr1	156737035	156738013	0.05	0.012	0.034	0.036	-0.038	0.256378	-0.016	0.779526	-0.014	0.851743
chr1	156897199	156897796	0.613	0.774	0.778	0.633	0.161	0.77671	0.165	0.777715	0.02	1
chr1	157107749	157108645	0.007	0.006	0	0.006	-0.001	1	-0.007	0.349582	-0.001	1
chr1	158150620	158151503	0.091	0.259	0.033	0.054	0.168	0.254156	-0.058	0.293491	-0.037	0.679358
chr1	159824006	159825011	0.587	0.682	0.686	0.623	0.095	0.768905	0.099	0.779526	0.036	1
chr1	160001295	160001989	0.083	0.014	0.063	0.063	-0.069	0.000764208	-0.02	0.328237	-0.02	0.412932
chr1	160040128	160040668	0.009	0.009	0.005	0.006	0	1	-0.004	0.474391	-0.003	0.795796
chr1	160068040	160068430	0.011	0.141	0.067	0.151	0.13	0.602613	0.056	0.792196	0.14	0.705816
chr1	160312928	160313338	0.033	0.014	0.005	0.008	-0.019	0.279347	-0.028	0.0141179	-0.025	0.04208
chr1	161008377	161008830	0.891	0.824	0.865	0.829	-0.067	0.932816	-0.026	1	-0.062	0.961059
chr1	161049346	161049737	0.8	0.688	0.75	0.588	-0.112	1	-0.05	1	-0.212	1
chr1	161136001	161136686	0.022	0.098	0.048	0.011	0.076	0.0123401	0.026	0.334718	-0.011	0.601582
chr1	161171809	161172256	0.02	0.008	0.003	0.004	-0.012	0.66476	-0.017	0.241677	-0.016	0.347035
chr1	161228477	161229028	0.727	0.769	0.75	0.619	0.042	1	0.023	1	-0.108	1
chr1	161283775	161284007	0.06	0.033	0.006	0.013	-0.027	0.391905	-0.054	0.0125644	-0.047	0.0174312
chr1	161359499	161359876	0.014	0	0	0.004	-0.014	0.256619	-0.014	0.262507	-0.01	0.655016
chr1	161368863	161369932	0.037	0.012	0.018	0.025	-0.025	0.263917	-0.019	0.486241	-0.012	0.800889
chr1	161410142	161442503	0.011	0.017	0	0.04	0.006	0.909073	-0.011	0.250294	0.029	0.235803
chr1	161494024	161495356	0.507	0.465	0.008	0.008	-0.042	1	-0.499	0.0193706	-0.499	0.00821509
chr1	161500428	161500752	0.029	0.003	0	0.002	-0.026	0.00651422	-0.029	0.00120495	-0.027	0.000125437
chr1	161575534	161576908	0.878	0.86	0.841	0.817	-0.018	1	-0.037	0.959062	-0.061	0.865148
chr1	161993022	161994131	0.05	0.055	0.01	0.006	0.005	1	-0.04	0.000651373	-0.044	0.00106269
chr1	162530856	162531853	0.029	0.009	0	0	-0.02	0.237756	-0.029	0.0420097	-0.029	0.0490665
chr1	162760250	162760722	0.139	0.007	0.027	0.021	-0.132	0.00565273	-0.112	0.0227425	-0.118	0.0176104
chr1	163291479	163292021	0.086	0.004	0	0.023	-0.082	0.000681119	-0.086	0.00032953	-0.063	0.0176642
chr1	164290515	164290767	0.832	0.89	0.837	0.862	0.058	0.980546	0.005	1	0.03	1
chr1	165204501	165205507	0.077	0.017	0.022	0.016	-0.06	0.0102168	-0.055	0.0163325	-0.061	0.00859352
chr1	165567265	165567530	0.13	0.003	0	0.105	-0.127	0.0182901	-0.13	0.588611	-0.025	0.884908
chr1	165599563	165600574	0.003	0.014	0.01	0.007	0.011	0.366228	0.007	0.603451	0.004	0.732109
chr1	165737832	165738349	0.008	0.012	0.015	0.019	0.004	0.903318	0.007	0.736931	0.011	0.627119
chr1	166134258	166136448	0.463	0	0.342	0.139	-0.463	0.000168517	-0.121	0.677855	-0.324	0.0476973
chr1	166958220	166958683	0.923	0.913	0.915	0.889	-0.01	1	-0.008	1	-0.034	0.989463
chr1	167189130	167191361	0	0.007	0.008	0.026	0.007	0.678221	0.008	0.795513	0.026	0.125503
chr1	167408512	167409137	0.843	0.88	0.79	0.804	0.037	0.929468	-0.053	0.909555	-0.039	0.942216
chr1	167683477	167683917	0.091	0.012	0	0.011	-0.079	0.000370624	-0.091	4.16e-12	-0.08	0.000212501
chr1	167690978	167691852	0.006	0.002	0.005	0.005	-0.004	0.811761	-0.001	1	-0.001	1
chr1	168147963	168148637	0	0.1	0	0	0.1	1	0	1	0	1
chr1	168194945	168195839	0.003	0.017	0.002	0.009	0.014	0.462273	-0.001	1	0.006	0.744961
chr1	169074766	169076411	0.021	0.015	0.011	0.032	-0.006	0.950379	-0.01	0.645069	0.011	0.679358
chr1	169763973	169764347	0.076	0	0	0.058	-0.076	0.353935	-0.076	0.363204	-0.018	0.866177
chr1	170633274	170634178	0.251	0.417	0.158	0.376	0.166	0.00767737	-0.093	0.152671	0.125	0.0408864
chr1	171454517	171455239	0.003	0.012	0.004	0.006	0.009	0.535503	0.001	1	0.003	0.924042
chr1	171639947	171640224	0.889	0.946	0.942	0.779	0.057	0.818281	0.053	0.884834	-0.11	0.806695
chr1	171750399	171750934	0.03	0.001	0.016	0.019	-0.029	0.0261222	-0.014	0.697149	-0.011	0.827145
chr1	172412867	172413281	0.091	0.087	0	0.04	-0.004	1	-0.091	1	-0.051	1
chr1	172501910	172502545	0.091	0.003	0.06	0.017	-0.088	0.00034277	-0.031	0.540521	-0.074	0.112549
chr1	173683985	173684403	0.02	0.001	0.003	0.021	-0.019	0.0495468	-0.017	0.192709	0.001	1
chr1	173793288	173794095	0.08	0.04	0	0.01	-0.04	0.242813	-0.08	3.47e-05	-0.07	0.00066236
chr1	173990805	173991849	0.009	0.004	0.013	0.004	-0.005	0.903636	0.004	1	-0.005	0.831395
chr1	175048550	175048874	0.905	0.908	0.89	0.895	0.003	1	-0.015	1	-0.01	1
chr1	176175711	176176811	0.002	0.005	0.006	0	0.003	0.749031	0.004	0.675919	-0.002	0.72902
chr1	177133392	177133846	0.071	0	0	0.028	-0.071	1	-0.071	1.21e-05	-0.043	0.943972
chr1	178511362	178512356	0.038	0	0.031	0.05	-0.038	0.53553	-0.007	1	0.012	1
chr1	180123555	180124584	0.016	0.12	0.019	0.067	0.104	0.0174113	0.003	1	0.051	0.226673
chr1	180198119	180204975	0.53	0.423	0.411	0.457	-0.107	0.376093	-0.119	0.319323	-0.073	0.705816
chr1	180881316	180882592	0.882	0.818	0.308	0.431	-0.064	0.837615	-0.574	0.131839	-0.451	0.0963516
chr1	181057503	181059176	0.019	0.099	0.007	0.057	0.08	0.721061	-0.012	0.634962	0.038	0.662485
chr1	181073917	181075002	0.1	0.067	0.002	0	-0.033	0.395508	-0.098	1.76e-07	-0.1	0.487025
chr1	181382290	181382848	0.815	0.825	0.822	0.737	0.01	1	0.007	1	-0.078	0.972258
chr1	182359697	182361563	0	0.211	0.006	0.015	0.211	0.144877	0.006	0.87364	0.015	0.744961
chr1	182758395	182759097	0.019	0.081	0.014	0.007	0.062	0.154601	-0.005	0.966053	-0.012	0.487761
chr1	182991804	182993370	0.101	0.008	0.011	0.14	-0.093	0.602613	-0.09	0.686399	0.039	1
chr1	183440351	183442255	0.088	0	0.007	0	-0.088	9.28e-07	-0.081	7.83e-08	-0.088	0.0343457
chr1	183604283	183605333	0.13	0	0.111	0	-0.13	0.626807	-0.019	1	-0.13	0.674984
chr1	184942862	184943777	0.076	0.02	0.008	0	-0.056	0.00767737	-0.068	0.00041392	-0.076	3.14e-05
chr1	185014369	185015220	0	0.009	0.004	0.007	0.009	0.786066	0.004	0.93316	0.007	0.901661
chr1	186344124	186344848	0.019	0.005	0.014	0.019	-0.014	0.584189	-0.005	0.980696	0	1
chr1	193028221	193029271	0.005	0.007	0.02	0.008	0.002	1	0.015	0.653695	0.003	1
chr1	193090728	193091224	0	0.056	0.037	0.018	0.056	0.724674	0.037	0.360837	0.018	0.762792
chr1	197170005	197170719	0.009	0.004	0.076	0.009	-0.005	0.83924	0.067	0.00102477	0	1
chr1	197885060	197885389	0.034	0.004	0.016	0.032	-0.03	0.0045513	-0.018	0.271402	-0.002	1
chr1	197887088	197887791	0.872	0.912	0.92	0.928	0.04	0.932889	0.048	0.889689	0.056	0.806695
chr1	198125896	198126842	0.13	0	0.003	0	-0.13	3.64e-05	-0.127	1.84e-08	-0.13	0.00241321
chr1	200011400	200012055	0.036	0.29	0.039	0.024	0.254	0.00107622	0.003	1	-0.012	0.887732
chr1	200271276	200271538	0.095	0	0	0.095	-0.095	1	-0.095	1	0	1
chr1	200589552	200590124	0.076	0.006	0.003	0.005	-0.07	0.0266734	-0.073	0.016614	-0.071	0.0270922
chr1	200638546	200639384	0.061	0.006	0.004	0	-0.055	0.00920578	-0.057	0.000639779	-0.061	0.694489
chr1	200707849	200708948	0	0.003	0.012	0.009	0.003	0.688754	0.012	0.24722	0.009	0.514171
chr1	200992282	200992839	0.104	0.362	0.077	0.079	0.258	0.00685965	-0.027	0.689943	-0.025	0.883135
chr1	201083458	201084567	0	0.077	0.098	0.355	0.077	1	0.098	1	0.355	0.826469
chr1	201139874	201140504	0.097	0	0	0.141	-0.097	0.154261	-0.097	0.00100868	0.044	0.800889
chr1	201252452	201253648	0.753	0.816	0.931	0.375	0.063	1	0.178	0.344646	-0.378	0.673115
chr1	201617041	201619788	0.901	0.871	0.856	0.844	-0.03	0.967174	-0.045	0.849365	-0.057	0.80994
chr1	201708787	201709429	0	0.142	0	0	0.142	0.00649479	0	1	0	1
chr1	201798213	201798698	0.106	0.005	0	0	-0.101	4.72e-05	-0.106	1.2e-05	-0.106	1.75e-05
chr1	201951754	201952579	0.303	0	0.015	0	-0.303	7.48e-11	-0.288	0	-0.303	3.21e-07
chr1	202162958	202163390	0.772	0.713	0.692	0.768	-0.059	1	-0.08	0.960301	-0.004	1
chr1	202183193	202183526	0.875	0.844	0.833	0.844	-0.031	1	-0.042	1	-0.031	1
chr1	202311043	202311312	0.101	0.02	0	0.004	-0.081	0.140049	-0.101	0.036335	-0.097	0.0212382
chr1	202317657	202318196	0.021	0.068	0.004	0.009	0.047	0.165111	-0.017	0.660757	-0.012	0.888284
chr1	202611668	202613039	0.352	0.482	0.315	0.299	0.13	0.481109	-0.037	0.998641	-0.053	0.989125
chr1	202779790	202780684	0.021	0.04	0.002	0.007	0.019	0.450347	-0.019	0.0246078	-0.014	0.238647
chr1	202926879	202927476	0.026	0	0	0	-0.026	0.727975	-0.026	1	-0.026	0.767579
chr1	203044722	203045390	0.774	0.781	0.8	0.773	0.007	1	0.026	1	-0.001	1
chr1	204346732	204347430	0.141	0.141	0.102	0.107	0	1	-0.039	0.938768	-0.034	1
chr1	204380313	204381159	0.014	0.007	0.001	0.017	-0.007	0.8519	-0.013	0.206527	0.003	1
chr1	205179963	205180910	0.05	0.009	0.022	0	-0.041	0.00014249	-0.028	0.0744765	-0.05	0.000112433
chr1	205238112	205238546	0.87	0.847	0.091	0.779	-0.023	1	-0.779	0.151539	-0.091	0.904883
chr1	205312493	205313576	0.255	0.307	0.242	0.007	0.052	0.988442	-0.013	1	-0.248	0.1073
chr1	205424829	205426556	0.332	0.823	0.168	0.687	0.491	0.0024632	-0.164	0.429969	0.355	0.0963344
chr1	205473877	205474109	0.049	0.022	0	0.017	-0.027	0.391377	-0.049	0.0253029	-0.032	0.341415
chr1	205648975	205649903	0.619	0.004	0.018	0.015	-0.615	0.00733639	-0.601	0.00373474	-0.604	0.010137
chr1	205743900	205744668	0.073	0.008	0	0	-0.065	0.00165322	-0.073	0.00615272	-0.073	0.000125437
chr1	205781870	205783010	0.114	0.049	0.014	0.06	-0.065	0.126877	-0.1	0.00027094	-0.054	0.190208
chr1	206135444	206138863	0.022	0.021	0.014	0.01	-0.001	1	-0.008	1	-0.012	0.910467
chr1	206223537	206224028	0.021	0.116	0.009	0.025	0.095	0.360063	-0.012	0.824358	0.004	1
chr1	206680236	206681444	0.879	0.898	0.92	0.733	0.019	1	0.041	0.980251	-0.146	0.619315
chr1	206808523	206809187	0	0.069	0	0.017	0.069	0.629704	0	1	0.017	0.759232
chr1	206858091	206859651	0.012	0.059	0.01	0	0.047	0.719282	-0.002	1	-0.012	0.732969
chr1	207082693	207083202	0	0.031	0.114	0.028	0.031	1	0.114	1	0.028	1
chr1	207627531	207628280	0.01	0.018	0.002	0	0.008	0.846211	-0.008	0.564071	-0.01	0.738085
chr1	207925171	207925964	0.033	0.01	0.015	0.064	-0.023	0.362048	-0.018	0.68955	0.031	0.792112
chr1	208136666	208137183	0.153	0.477	0	0.236	0.324	0.0384746	-0.153	0.70483	0.083	0.736788
chr1	208416489	208418016	0.122	0.056	0.004	0.005	-0.066	0.123976	-0.118	2.41e-10	-0.117	0.00012222
chr1	210001129	210001428	0.079	0	0.014	0	-0.079	4.53e-05	-0.065	0.00186004	-0.079	5.45e-05
chr1	210502133	210502793	0.008	0.05	0	0.007	0.042	0.394953	-0.008	0.980441	-0.001	1
chr1	211555939	211556332	0.263	0.005	0.001	0.011	-0.258	2.78e-09	-0.262	1.79e-11	-0.252	7.55e-09
chr1	211751121	211753177	0.017	0.028	0.007	0.024	0.011	0.703285	-0.01	0.557092	0.007	0.968566
chr1	211848641	211849176	0.056	0	0	0.032	-0.056	0.00417905	-0.056	0.00392789	-0.024	0.744961
chr1	212457967	212459694	0.017	0.019	0.008	0.009	0.002	1	-0.009	0.888347	-0.008	1
chr1	212587591	212588284	0.005	0	0.007	0.088	-0.005	0.690503	0.002	1	0.083	1.43e-05
chr1	212780151	212783086	0.047	0.04	0.008	0.004	-0.007	0.850912	-0.039	0.0209806	-0.043	0.00185169
chr1	212872460	212874048	0.009	0.083	0.018	0.035	0.074	0.108766	0.009	0.903169	0.026	0.636686
chr1	213123647	213125092	0.031	0.02	0.018	0.077	-0.011	0.908382	-0.013	0.865648	0.046	0.791598
chr1	213188519	213189261	0.002	0.005	0.005	0	0.003	0.907316	0.003	0.979619	-0.002	0.873323
chr1	213562739	213562958	0.024	0.024	0.012	0	0	1	-0.012	1	-0.024	1
chr1	214161197	214161415	0.022	0	0.031	0.033	-0.022	0.690503	0.009	1	0.011	1
chr1	214454096	214455047	0.017	0.41	0.014	0.138	0.393	0.123976	-0.003	1	0.121	0.0754647
chr1	214724104	214725056	0.013	0.008	0.006	0.011	-0.005	0.82918	-0.007	0.622672	-0.002	1
chr1	214725192	214725528	0	0.032	0.009	0	0.032	0.398743	0.009	0.909555	0	1
chr1	215256051	215256636	0.035	0.003	0.019	0.009	-0.032	0.0137171	-0.016	0.593067	-0.026	0.420458
chr1	218337780	218339033	0.01	0.007	0.008	0.033	-0.003	1	-0.002	1	0.023	0.585329
chr1	218520287	218520506	0.623	0.877	0.891	0.901	0.254	0.0151408	0.268	0.0147587	0.278	0.00764041
chr1	219347109	219347572	0.151	0	0	0.01	-0.151	6.62e-07	-0.151	5.79e-07	-0.141	2.14e-05
chr1	220101132	220102147	0.018	0.1	0.037	0.195	0.082	0.505264	0.019	0.522606	0.177	0.0282389
chr1	220219416	220219824	0	0	0.006	0	0	1	0.006	0.707952	0	1
chr1	221051966	221053673	0.204	0.383	0.491	0.419	0.179	0.186253	0.287	0.0200717	0.215	0.108143
chr1	221060850	221061071	0.874	0.868	0.891	0.878	-0.006	1	0.017	1	0.004	1
chr1	221067447	221068185	0.872	0.833	0.893	0.845	-0.039	1	0.021	1	-0.027	1
chr1	221915474	221916804	0.077	0.083	0.002	0.015	0.006	0.992927	-0.075	9.4e-07	-0.062	0.00246772
chr1	222791399	222792083	0	0.007	0.009	0.019	0.007	0.690503	0.009	0.691731	0.019	0.460851
chr1	222817467	222817671	0.01	0	0.002	0	-0.01	0.4164	-0.008	0.595857	-0.01	0.471921
chr1	222885326	222886230	0.014	0.014	0	0.004	0	1	-0.014	0.460018	-0.01	0.744961
chr1	222988244	222988561	0	0.036	0.026	0	0.036	1	0.026	1	0	1
chr1	223316185	223316689	0.037	0.008	0	0	-0.029	0.0375014	-0.037	0.378618	-0.037	0.000948807
chr1	223567681	223567986	0.76	0.164	0.765	0.196	-0.596	0.109295	0.005	1	-0.564	0.158106
chr1	223899990	223900823	0.058	0.371	0.07	0.24	0.313	0.0727399	0.012	1	0.182	0.252559
chr1	223936342	223937044	0.484	0.656	0.398	0.476	0.172	0.494383	-0.086	0.889689	-0.008	1
chr1	224033085	224034263	0.112	0.011	0.003	0.011	-0.101	2.81e-08	-0.109	2.14e-08	-0.101	3.31e-05
chr1	224301835	224302472	0.035	0.005	0.016	0.019	-0.03	0.00244064	-0.019	0.363661	-0.016	0.442373
chr1	224370585	224371755	0.011	0.007	0.021	0.039	-0.004	0.842719	0.01	0.709082	0.028	0.194468
chr1	224621560	224622106	0.075	0.019	0.052	0.091	-0.056	0.155197	-0.023	0.824394	0.016	1
chr1	224803637	224805314	0.636	0.496	0.307	0.332	-0.14	0.456374	-0.329	0.00377744	-0.304	0.0145933
chr1	225614721	225616512	0.028	0.016	0.006	0.014	-0.012	0.75259	-0.022	0.304544	-0.014	0.800182
chr1	225840270	225841795	0.013	0.131	0.014	0.024	0.118	4.76e-07	0.001	1	0.011	0.485756
chr1	226069605	226070898	0.054	0.052	0.023	0.03	-0.002	1	-0.031	0.0406946	-0.024	0.298647
chr1	226111642	226112552	0.064	0.079	0.048	0.045	0.015	0.743532	-0.016	0.697149	-0.019	1
chr1	226186803	226187336	0.04	0.002	0	0.014	-0.038	0.0323721	-0.04	0.015544	-0.026	0.673968
chr1	226270723	226271841	0.081	0.258	0.102	0.199	0.177	0.0455852	0.021	0.908871	0.118	0.0364562
chr1	226297287	226298586	0.036	0.167	0.023	0.05	0.131	0.0107329	-0.013	0.735051	0.014	0.910067
chr1	226308959	226310476	0	0.018	0.004	0.044	0.018	0.120262	0.004	0.822843	0.044	0.0156744
chr1	226374035	226374760	0.2	0.01	0.019	0.024	-0.19	0.185912	-0.181	0.21609	-0.176	0.259605
chr1	226411007	226411880	0.62	0.74	0.137	0.771	0.12	0.989087	-0.483	0.000158978	0.151	0.96121
chr1	226496361	226497501	0	0.004	0	0.01	0.004	0.526414	0	1	0.01	0.14278
chr1	226595333	226595939	0.048	0.036	0.008	0.024	-0.012	0.752012	-0.04	0.00179303	-0.024	0.533507
chr1	226736354	226737412	0.137	0.222	0.143	0.137	0.085	0.230196	0.006	1	0	1
chr1	226829582	226829803	0.826	0.873	0.832	0.857	0.047	1	0.006	1	0.031	1
chr1	226891032	226891381	0.061	0	0.02	0.003	-0.061	7.39e-10	-0.041	0.0732133	-0.058	1.08e-07
chr1	226924560	226926553	0.909	0.897	0.877	0.7	-0.012	1	-0.032	0.984046	-0.209	0.729434
chr1	227058045	227058906	0.015	0.057	0.012	0.026	0.042	0.266504	-0.003	1	0.011	0.802404
chr1	227127069	227128430	0.052	0.015	0.008	0.041	-0.037	0.00129566	-0.044	5.28e-05	-0.011	0.798386
chr1	227505446	227506752	0.044	0.05	0.01	0.013	0.006	1	-0.034	0.44734	-0.031	0.314653
chr1	227746157	227746454	0.857	0.81	0.709	0.294	-0.047	1	-0.148	0.774272	-0.563	0.322472
chr1	227922643	227923431	0.019	0.008	0.004	0.011	-0.011	0.389334	-0.015	0.0433461	-0.008	0.759232
chr1	227974428	227974827	0.25	0.5	0.808	0.464	0.25	1	0.558	0.187574	0.214	1
chr1	227975295	227976570	0.101	0.149	0.057	0.124	0.048	0.794068	-0.044	0.519308	0.023	0.971258
chr1	228134422	228136282	0.067	0.029	0.01	0.024	-0.038	0.082208	-0.057	0.000602251	-0.043	0.193363
chr1	228194096	228196512	0.342	0.822	0.297	0.419	0.48	6.75e-06	-0.045	0.966869	0.077	0.806695
chr1	228225442	228225753	0.929	0.923	0.899	0.911	-0.006	1	-0.03	0.908414	-0.018	1
chr1	228269729	228271501	0.021	0.009	0.02	0.017	-0.012	0.179848	-0.001	1	-0.004	1
chr1	228289669	228291184	0.096	0.272	0.03	0.1	0.176	0.151147	-0.066	0.0626	0.004	1
chr1	228296787	228297276	0.005	0	0.1	0	-0.005	0.829151	0.095	0.00224301	-0.005	0.744961
chr1	228327508	228328560	0.048	0.007	0.009	0.018	-0.041	0.000949107	-0.039	0.000335287	-0.03	0.0306084
chr1	228345377	228346700	0	0.263	0.273	0.3	0.263	1	0.273	1	0.3	1
chr1	228633382	228634127	0.804	0.857	0.792	0.815	0.053	0.889289	-0.012	1	0.011	1
chr1	228645196	228646434	0.117	0.061	0.003	0	-0.056	0.0537563	-0.114	1.33e-08	-0.117	0
chr1	228651447	228652529	0.885	0.897	0.838	0.847	0.012	1	-0.047	0.74212	-0.038	0.802404
chr1	228657327	228657561	0.794	0.89	0.841	0.866	0.096	0.656134	0.047	0.973419	0.072	0.851416
chr1	228674346	228675752	0.008	0	0.011	0.05	-0.008	1	0.003	1	0.042	0.180207
chr1	228744110	228784168	0.176	0.16	0.143	0.151	-0.016	1	-0.033	0.865634	-0.025	0.9691
chr1	228870810	228872297	0.057	0.442	0.145	0.175	0.385	1.04e-05	0.088	0.171953	0.118	0.0711653
chr1	228890742	228890951	0.59	0.667	0.667	0.667	0.077	1	0.077	1	0.077	1
chr1	229542943	229543770	0.851	0.907	0.864	0.861	0.056	0.724674	0.013	1	0.01	1
chr1	229693772	229695074	0.077	0.004	0.012	0.005	-0.073	0.0205136	-0.065	2.26e-05	-0.072	0.0283094
chr1	230202494	230204209	0.012	0.023	0.001	0.002	0.011	0.688989	-0.011	0.495353	-0.01	0.610586
chr1	231003631	231004655	0.003	0.012	0.017	0.006	0.009	0.70182	0.014	0.0582913	0.003	0.773997
chr1	231175062	231176317	0.082	0.009	0.013	0.02	-0.073	1.25e-05	-0.069	2.28e-05	-0.062	0.0156744
chr1	231296559	231297345	0.746	0.802	0.807	0.701	0.056	0.980546	0.061	0.951293	-0.045	1
chr1	231297812	231299777	0.132	0.227	0.333	0.269	0.095	0.34057	0.201	0.0723979	0.137	0.0169989
chr1	231376796	231377243	0.019	0.015	0.018	0.009	-0.004	0.992927	-0.001	1	-0.01	0.705816
chr1	231473012	231474382	0.065	0.009	0.012	0.03	-0.056	3.66e-08	-0.053	1.34e-07	-0.035	0.0281218
chr1	231556681	231558447	0.017	0.025	0.011	0.005	0.008	0.690503	-0.006	0.819474	-0.012	0.432096
chr1	231663999	231664608	0.025	0.008	0.011	0.049	-0.017	0.613828	-0.014	0.757158	0.024	0.504374
chr1	232765088	232766479	0	0.016	0.003	0.005	0.016	0.248191	0.003	0.689476	0.005	0.732109
chr1	232941054	232941707	0.88	0.922	0.909	0.903	0.042	0.93145	0.029	1	0.023	1
chr1	233121927	233122136	0.876	0.872	0.88	0.885	-0.004	1	0.004	1	0.009	1
chr1	233463526	233464414	0.067	0.004	0	0.012	-0.063	0.0669685	-0.067	7.98e-05	-0.055	0.192483
chr1	233749373	233750314	0.013	0.002	0.004	0.007	-0.011	0.687072	-0.009	0.474391	-0.006	0.966612
chr1	234492484	234492860	0.889	0.792	0.788	0.726	-0.097	0.724674	-0.101	0.706364	-0.163	0.261653
chr1	234735534	234736120	0.007	0.004	0	0	-0.003	0.980546	-0.007	0.240456	-0.007	0.473503
chr1	234744276	234747024	0.003	0.01	0.004	0.013	0.007	0.594141	0.001	0.909555	0.01	0.148575
chr1	235324264	235324717	0.03	0.004	0	0	-0.026	0.400021	-0.03	0.579262	-0.03	0.906157
chr1	235490338	235492160	0.006	0.018	0.057	0.089	0.012	0.2941	0.051	0.0159557	0.083	1.9e-07
chr1	235667089	235668619	0.051	0.003	0.008	0.023	-0.048	4.19e-06	-0.043	7.35e-05	-0.028	0.162425
chr1	235811841	235814066	0.32	0.637	0.297	0.485	0.317	0.0405186	-0.023	1	0.165	0.393165
chr1	236029587	236030597	0.042	0.036	0.001	0.013	-0.006	1	-0.041	0.00222618	-0.029	0.297775
chr1	236227682	236228817	0.057	0.09	0.005	0.009	0.033	0.0307148	-0.052	8.01e-07	-0.048	5.03e-05
chr1	236304758	236305025	0	0	0	0	0	1	0	1	0	1
chr1	236305534	236306674	0	0.009	0.003	0	0.009	0.417806	0.003	0.691731	0	1
chr1	236444603	236445700	0	0.032	0.026	0	0.032	0.689032	0.026	0.689943	0	1
chr1	236767361	236767998	0.007	0.021	0.014	0.002	0.014	0.578591	0.007	0.930667	-0.005	0.883262
chr1	236849472	236850323	0.1	0	0	0	-0.1	0.644652	-0.1	0.00555371	-0.1	0.694489
chr1	236958314	236959202	0.058	0.007	0.008	0.006	-0.051	1.32e-09	-0.05	2.19e-09	-0.052	4.09e-06
chr1	237205126	237206644	0.037	0.026	0.011	0.033	-0.011	0.782774	-0.026	0.0410233	-0.004	1
chr1	240160837	240161616	0	0.011	0	0	0.011	0.608299	0	1	0	1
chr1	242011151	242011744	0.027	0.005	0.005	0.013	-0.022	0.0844075	-0.022	0.11465	-0.014	0.716133
chr1	242687922	242688682	0.104	0.151	0.053	0.055	0.047	0.851681	-0.051	0.322789	-0.049	0.436573
chr1	243053597	243054072	0.328	0.65	0.582	0.364	0.322	0.277566	0.254	0.377999	0.036	1
chr1	243417741	243418775	0.035	0.01	0.024	0.034	-0.025	0.168064	-0.011	0.648691	-0.001	1
chr1	243652413	243652763	0.867	0.836	0.848	0.875	-0.031	1	-0.019	1	0.008	1
chr1	244080540	244081093	0.044	0.07	0.018	0.009	0.026	0.594141	-0.026	0.296926	-0.035	0.0946451
chr1	244614522	244615601	0.229	0.02	0.055	0	-0.209	9.42e-05	-0.174	0.00316129	-0.229	0.0146624
chr1	244624501	244624920	0.079	0	0.003	0.161	-0.079	0.000760302	-0.076	4.64e-11	0.082	0.000129763
chr1	244893441	244894366	0.9	0.927	0.924	0.898	0.027	0.991077	0.024	0.993472	-0.002	1
chr1	244998023	244999142	0.045	0	0.012	0.015	-0.045	1.95e-11	-0.033	0	-0.03	0.500718
chr1	245026434	245028020	0.091	0	0.005	0.006	-0.091	1	-0.086	0.0230707	-0.085	0.028283
chr1	245133028	245134711	0.041	0.011	0.01	0.022	-0.03	0.00386567	-0.031	0.00142773	-0.019	0.336216
chr1	246729207	246730276	0.015	0.003	0.005	0.026	-0.012	0.541862	-0.01	0.501071	0.011	0.890265
chr10	387294	387544	0.858	0.877	0.764	0.167	0.019	1	-0.094	0.885725	-0.691	0.140539
chr10	391382	394008	0.911	0.885	0.907	0.883	-0.026	1	-0.004	1	-0.028	1
chr10	422180	422411	0.845	0.848	0.84	0.875	0.003	1	-0.005	1	0.03	1
chr10	711896	712395	0.094	0.474	0.236	0.109	0.38	0.00377452	0.142	0.146345	0.015	1
chr10	1102144	1103341	0.067	0.011	0.014	0.05	-0.056	0.290518	-0.053	0.579491	-0.017	1
chr10	1404659	1406219	0.812	0.726	0.811	0.75	-0.086	0.980546	-0.001	1	-0.062	0.965447
chr10	1595542	1595792	0.711	0.843	0.647	0.549	0.132	0.40512	-0.064	0.96292	-0.162	0.616176
chr10	1778784	1780018	0.567	0.492	0.464	0.569	-0.075	0.989087	-0.103	0.96848	0.002	1
chr10	3108650	3111419	0.399	0.481	0.328	0.315	0.082	0.643673	-0.071	0.658419	-0.084	0.668567
chr10	3160888	3161107	0.861	0.918	0.92	0.65	0.057	0.836825	0.059	0.862131	-0.211	0.601582
chr10	3826853	3828126	0.022	0.196	0.014	0.007	0.174	0.285872	-0.008	0.872862	-0.015	0.557
chr10	5454431	5454779	0	0	0.123	0	0	1	0.123	0.231775	0	1
chr10	5726455	5727697	0.032	0.017	0.004	0.004	-0.015	0.733298	-0.028	0.188465	-0.028	0.268768
chr10	5854706	5855965	0.031	0.009	0.009	0.005	-0.022	0.0814996	-0.022	0.0412197	-0.026	0.0208094
chr10	5882303	5882635	0.434	0.839	0.373	0.565	0.405	0.086928	-0.061	1	0.131	0.857254
chr10	6130786	6131774	0.017	0.011	0.011	0	-0.006	1	-0.006	1	-0.017	0.732109
chr10	6242975	6246457	0.206	0.403	0.09	0.103	0.197	0.079568	-0.116	0.0356841	-0.103	0.389791
chr10	7449376	7455339	0.471	0.403	0.403	0.808	-0.068	0.863807	-0.068	0.868564	0.337	0.122841
chr10	7860261	7861107	0.006	0.008	0	0.005	0.002	0.997398	-0.006	0.418506	-0.001	1
chr10	8076002	8077261	0.782	0.763	0.685	0.763	-0.019	1	-0.097	0.936758	-0.019	1
chr10	8091374	8098329	0.192	0.31	0.398	0.01	0.118	0.497808	0.206	0.224991	-0.182	0.241691
chr10	11207178	11207980	0.011	0	0.044	0.028	-0.011	0.470989	0.033	0.872862	0.017	0.827462
chr10	11936169	11937060	0.806	0.829	0.766	0.828	0.023	1	-0.04	1	0.022	1
chr10	12237832	12238377	0.076	0	0.02	0.005	-0.076	0.000118501	-0.056	0.0732234	-0.071	0.00066067
chr10	12390802	12392589	0.042	0.032	0.009	0	-0.01	1	-0.033	0.0184536	-0.042	0.022222
chr10	13933482	13934184	0.072	0.725	0.05	0.495	0.653	0.00325588	-0.022	0.936373	0.423	0.0503735
chr10	14645752	14646705	0.015	0.16	0	0.015	0.145	0.762077	-0.015	0.779341	0	1
chr10	14920320	14921688	0.1	0	0	0.091	-0.1	1	-0.1	3.86e-12	-0.009	1
chr10	15001272	15001840	0.021	0	0	0	-0.021	0.00928788	-0.021	0.253887	-0.021	0.282941
chr10	15209824	15210714	0.012	0.006	0.1	0	-0.006	0.946435	0.088	0.183071	-0.012	0.819819
chr10	15902079	15902402	0.008	0	0.003	0.01	-0.008	0.690503	-0.005	0.927741	0.002	1
chr10	16478803	16479303	0	0.008	0	0	0.008	1	0	1	0	1
chr10	18429125	18430234	0.009	0.007	0.009	0.013	-0.002	1	0	1	0.004	0.91649
chr10	20104451	20106105	0.105	0	0.029	0	-0.105	0.00655129	-0.076	0.352828	-0.105	0.705816
chr10	21783198	21786420	0.305	0.424	0.416	0.392	0.119	0.787172	0.111	0.822885	0.087	0.925964
chr10	21805879	21806630	0.042	0.03	0.021	0	-0.012	0.912305	-0.021	0.4488	-0.042	0.0208795
chr10	21814786	21815716	0.074	0.004	0	0.016	-0.07	0.00232281	-0.074	0.186764	-0.058	0.0633623
chr10	21816296	21816528	0.036	0.214	0.035	0.145	0.178	0.00209591	-0.001	1	0.109	0.0327551
chr10	22623350	22625875	0.91	0.881	0.463	0.894	-0.029	1	-0.447	0.042599	-0.016	1
chr10	22725491	22726764	0.007	0.387	0.007	0.016	0.38	0.00174937	0	1	0.009	0.725088
chr10	22764708	22767050	0.813	0.85	0.86	0.8	0.037	0.987217	0.047	0.93316	-0.013	1
chr10	25463756	25465639	0.374	0.238	0.283	0	-0.136	0.333235	-0.091	0.493575	-0.374	0.0791151
chr10	26222921	26224022	0.013	0.109	0.005	0.048	0.096	0.0722924	-0.008	0.801713	0.035	0.35174
chr10	26504383	26507434	0.832	0.855	0.832	0.876	0.023	1	0	1	0.044	1
chr10	26986142	26987088	0	0	0	0.084	0	1	0	1	0.084	1
chr10	27389075	27389622	0.015	0.014	0.003	0.018	-0.001	1	-0.012	0.351494	0.003	1
chr10	27529218	27530102	0	0.03	0	0	0.03	0.495821	0	1	0	1
chr10	28030182	28035211	0.358	0.81	0.408	0.154	0.452	0.00618634	0.05	0.934476	-0.204	0.0249989
chr10	28821189	28823092	0.005	0.004	0.001	0.007	-0.001	1	-0.004	0.690958	0.002	0.971258
chr10	30024072	30026077	0	0	0.071	0.067	0	1	0.071	1	0.067	1
chr10	32217353	32218392	0.044	0	0	0.002	-0.044	1.49e-06	-0.044	1.3e-06	-0.042	1.61e-05
chr10	37969136	37970350	0.773	0.883	0.857	0.834	0.11	0.651569	0.084	0.862565	0.061	0.936947
chr10	43248523	43250912	0.142	0.244	0.204	0.133	0.102	0.185912	0.062	0.293594	-0.009	1
chr10	43277849	43278532	0.013	0	0.007	0.032	-0.013	1	-0.006	0.965083	0.019	0.679358
chr10	43332387	43332817	0.879	0.902	0.84	0.944	0.023	1	-0.039	1	0.065	0.87961
chr10	43428167	43429460	0.891	0.903	0.898	0.867	0.012	1	0.007	1	-0.024	1
chr10	43891546	43892917	0.015	0.183	0	0.008	0.168	0.0471485	-0.015	0.469012	-0.007	0.968653
chr10	43902580	43904792	0.008	0.009	0.011	0.009	0.001	1	0.003	1	0.001	1
chr10	44198302	44198577	0.839	0.848	0.892	0.699	0.009	1	0.053	0.922272	-0.14	0.705816
chr10	44879714	44882391	0.572	0.88	0.556	0.1	0.308	0.42592	-0.016	1	-0.472	0.732109
chr10	45360174	45360526	0.011	0.024	0.028	0.014	0.013	0.413401	0.017	0.768752	0.003	1
chr10	46969991	46971557	0.796	0.317	0.959	0.906	-0.479	0.16718	0.163	0.377999	0.11	0.470938
chr10	46992447	46993295	0.825	0.88	0.825	0.818	0.055	1	0	1	-0.007	1
chr10	47151424	47151676	0.071	0.02	0.018	0.013	-0.051	0.0301563	-0.053	0.0498874	-0.058	0.0522412
chr10	48370605	48370864	0.792	0.772	0.753	0.731	-0.02	1	-0.039	1	-0.061	0.992585
chr10	49812852	49813352	0.036	0.318	0.011	0.042	0.282	2.55e-08	-0.025	0.346877	0.006	1
chr10	50602989	50606783	0.659	0.435	0.402	0.32	-0.224	0.484409	-0.257	0.378618	-0.339	0.172702
chr10	51565071	51565648	0	0	0	0	0	1	0	1	0	1
chr10	51827416	51828287	0.011	0	0.003	0.013	-0.011	0.575067	-0.008	0.502069	0.002	1
chr10	52499392	52500021	0.045	0.013	0.012	0.019	-0.032	0.349834	-0.033	0.100015	-0.026	0.453386
chr10	52833539	52834752	0	0.01	0.028	0.05	0.01	0.689032	0.028	0.517735	0.05	0.0949911
chr10	54073989	54074827	0.016	0.002	0.028	0.019	-0.014	0.041245	0.012	0.687713	0.003	1
chr10	58121059	58121275	0	0.012	0	0	0.012	0.70337	0	1	0	1
chr10	60027007	60029241	0.035	0	0.051	0	-0.035	0.147316	0.016	0.658419	-0.035	0.127589
chr10	60094731	60095306	0	0.023	0.034	0	0.023	1	0.034	1	0	1
chr10	62492785	62493376	0.079	0.132	0.009	0.023	0.053	0.586617	-0.07	0.0147383	-0.056	0.140602
chr10	62537970	62538862	0.005	0.005	0.013	0	0	1	0.008	0.790736	-0.005	1
chr10	62703307	62704290	0.038	0	0.004	0	-0.038	1	-0.034	0.191057	-0.038	0.0281218
chr10	64028041	64028706	0	0	0	0.006	0	1	0	1	0.006	1
chr10	64133789	64134420	0.01	0.045	0	0.011	0.035	0.578591	-0.01	0.689943	0.001	1
chr10	64564435	64565818	0	0	0	0.036	0	1	0	1	0.036	1.99e-11
chr10	64574660	64578778	0.1	0.134	0.025	0.016	0.034	1	-0.075	0.0511713	-0.084	0.18336
chr10	70231396	70231797	0.011	0	0	0.01	-0.011	0.319439	-0.011	0.128901	-0.001	1
chr10	70286960	70287396	0.165	0	0.02	0	-0.165	6.95e-07	-0.145	0.0397188	-0.165	1
chr10	70480704	70481598	0.029	0.035	0.017	0.072	0.006	1	-0.012	0.884463	0.043	0.649343
chr10	70715938	70716494	0.006	0.012	0.016	0.008	0.006	0.68737	0.01	0.830311	0.002	0.907001
chr10	70748435	70749334	0.051	0.043	0.011	0.007	-0.008	0.845215	-0.04	0.05551	-0.044	0.002617
chr10	71331449	71331691	0.652	0.784	0.729	0.548	0.132	0.707777	0.077	0.957675	-0.104	0.871723
chr10	71561302	71562876	0.006	0.009	0.009	0.007	0.003	0.891765	0.003	0.936758	0.001	1
chr10	71812318	71813693	0.009	0.035	0.013	0.013	0.026	0.449936	0.004	0.96405	0.004	0.952964
chr10	71992414	71993467	0.108	0	0	0.013	-0.108	0.000647428	-0.108	0.568499	-0.095	0.00351265
chr10	72200065	72201368	0.92	0.898	0.918	0.896	-0.022	1	-0.002	1	-0.024	1
chr10	72678306	72678570	0.555	0.5	0.55	0.5	-0.055	1	-0.005	1	-0.055	1
chr10	72972075	72973895	0.032	0.055	0.005	0.062	0.023	0.705575	-0.027	0.0366606	0.03	0.268378
chr10	73156164	73157954	0.62	0.786	0.757	0.625	0.166	0.625	0.137	0.788059	0.005	1
chr10	73648628	73648956	0.053	0.014	0.017	0.071	-0.039	0.0107329	-0.036	0.0915402	0.018	0.272503
chr10	73767156	73768379	0.811	0.829	0.846	0.847	0.018	1	0.035	1	0.036	1
chr10	73846806	73848233	0.909	0.894	0.883	0.874	-0.015	1	-0.026	1	-0.035	1
chr10	73975671	73976115	0	0.011	0	0	0.011	0.772199	0	1	0	1
chr10	74113815	74114792	0.004	0	0.002	0.017	-0.004	0.608231	-0.002	0.990318	0.013	0.569425
chr10	75118205	75118679	0.003	0.005	0.008	0	0.002	0.938528	0.005	0.739778	-0.003	0.732109
chr10	75255033	75255808	0.038	0	0.028	0.027	-0.038	0.0669685	-0.01	0.979622	-0.011	0.972258
chr10	75541557	75542206	0.006	0	0.003	0.083	-0.006	1	-0.003	0.979619	0.077	0.00012222
chr10	76573195	76573507	0.899	0.892	0	0.882	-0.007	1	-0.899	0.00841359	-0.017	1
chr10	76871055	76871620	0.014	0.011	0.011	0.002	-0.003	1	-0.003	1	-0.012	0.49792
chr10	76993892	76995953	0.084	0.031	0.004	0	-0.053	0.58347	-0.08	0.00555371	-0.084	0.886589
chr10	77054582	77054929	0.045	0.018	0	0.004	-0.027	0.355159	-0.045	0.0416944	-0.041	0.0956499
chr10	77155128	77169600	0.34	0.302	0.069	0.198	-0.038	1	-0.271	0.0120257	-0.142	0.514171
chr10	79789138	79789441	0.024	0.007	0.011	0.007	-0.017	0.425898	-0.013	0.74412	-0.017	0.732969
chr10	79793494	79793952	0.032	0.013	0.006	0.006	-0.019	0.763114	-0.026	0.479603	-0.026	0.628406
chr10	80827070	80830537	0.026	0.058	0	0.042	0.032	0.635786	-0.026	0.740467	0.016	0.970564
chr10	81107667	81107947	0	0.083	0	0	0.083	1	0	1	0	1
chr10	81664389	81665076	0.051	0.014	0	0.059	-0.037	0.622092	-0.051	0.0210328	0.008	1
chr10	82213556	82214760	0.098	0.008	0.004	0.013	-0.09	0	-0.094	7.15e-12	-0.085	7.71e-11
chr10	88470905	88471934	0	0.167	0	0.006	0.167	0.0814894	0	1	0.006	0.732109
chr10	88730554	88731632	0.819	0.867	0.899	0.872	0.048	0.997182	0.08	0.76852	0.053	0.962877
chr10	89101402	89103018	0	0	0.014	0	0	1	0.014	0.691731	0	1
chr10	89264370	89265371	0.067	0.002	0	0	-0.065	9.48e-05	-0.067	4.56e-06	-0.067	0.00647374
chr10	89419346	89420027	0	0.015	0	0.017	0.015	0.770555	0	1	0.017	0.806441
chr10	89577481	89578287	0.004	0	0.017	0.017	-0.004	0.737739	0.013	0.379122	0.013	0.485756
chr10	89621772	89624128	0	0.064	0.005	0	0.064	0.000869215	0.005	0.603457	0	1
chr10	90342528	90343221	0.702	0.559	0.669	0.678	-0.143	0.988442	-0.033	1	-0.024	1
chr10	91404237	91405048	0	0	0.018	0	0	1	0.018	0.988673	0	1
chr10	93668002	93668771	0.108	0.1	0.008	0.062	-0.008	1	-0.1	0.00332808	-0.046	0.877156
chr10	94352667	94353159	0.035	0.006	0.077	0.023	-0.029	0.167468	0.042	0.23316	-0.012	0.794256
chr10	94820026	94823252	0.758	0.731	0.803	0.876	-0.027	1	0.045	1	0.118	0.63866
chr10	94828102	94829040	0.924	0.933	0.928	0.889	0.009	1	0.004	1	-0.035	0.962058
chr10	94831512	94832312	0.658	0.83	0.721	0.782	0.172	0.426281	0.063	0.938768	0.124	0.728038
chr10	94833272	94835256	0.962	0.971	0.239	0.42	0.009	1	-0.723	0.0271541	-0.542	0.211882
chr10	95462160	95462500	0.027	0	0.013	0.017	-0.027	0.398743	-0.014	0.823947	-0.01	1
chr10	95753347	95754201	0.064	0	0.039	0.1	-0.064	0.694348	-0.025	0.68518	0.036	0.801357
chr10	96122540	96122904	0	0	0.022	0.014	0	1	0.022	0.487379	0.014	0.499553
chr10	97320424	97321483	0.026	0.279	0	0.049	0.253	0.00808434	-0.026	0.231563	0.023	0.739212
chr10	97415860	97416726	0.039	0	0.023	0.013	-0.039	0.00108457	-0.016	0.624958	-0.026	0.266677
chr10	97453478	97454013	0.1	0.005	0.01	0.042	-0.095	0.0022801	-0.09	0.0774095	-0.058	1
chr10	97802871	97804262	0	0.082	0.008	0.015	0.082	0.0778481	0.008	0.262507	0.015	0.309403
chr10	97889636	97890412	0.019	0.006	0	0.006	-0.013	0.230196	-0.019	0.00165762	-0.013	0.122374
chr10	98346049	98347064	0.013	0.047	0.015	0.02	0.034	0.607378	0.002	1	0.007	1
chr10	98591707	98593273	0	0.01	0	0.008	0.01	0.840712	0	1	0.008	0.732109
chr10	98803065	98803434	0.864	0.856	0.833	0.782	-0.008	1	-0.031	1	-0.082	0.863595
chr10	99160814	99161116	0.007	0.009	0.005	0.081	0.002	1	-0.002	1	0.074	0.128502
chr10	99205476	99206274	0.052	0.021	0.009	0.015	-0.031	0.413525	-0.043	0.12922	-0.037	0.184152
chr10	99392786	99393375	0.016	0.02	0.004	0.023	0.004	1	-0.012	0.331817	0.007	0.904883
chr10	99400263	99400982	0	0	0.023	0.168	0	1	0.023	0.707952	0.168	0.00370663
chr10	99473520	99474664	0.17	0.028	0.032	0.027	-0.142	0.00156287	-0.138	0.000775588	-0.143	0.00270604
chr10	99496649	99497451	0.077	0	0.011	0	-0.077	8e-12	-0.066	0.420386	-0.077	1
chr10	99894265	99894914	0.036	0.004	0.005	0.026	-0.032	8.96e-06	-0.031	7.18e-05	-0.01	0.606398
chr10	100992156	100992687	0.782	0.758	0.753	0.866	-0.024	1	-0.029	1	0.084	0.662588
chr10	101190451	101190925	0.071	0	0.02	0.02	-0.071	2.76e-08	-0.051	0.708475	-0.051	0.673263
chr10	101281181	101282116	0.52	0.812	0.61	0.65	0.292	0.00100929	0.09	0.616162	0.13	0.55768
chr10	101294443	101297263	0.78	0.884	0.839	0.802	0.104	0.632315	0.059	0.950022	0.022	1
chr10	101299997	101300859	0.246	0.028	0.318	0.207	-0.218	0.375574	0.072	0.938768	-0.039	1
chr10	101379708	101381445	0.027	0.012	0.002	0.027	-0.015	0.742498	-0.025	0.050027	0	1
chr10	101491680	101492232	0.034	0	0.002	0.022	-0.034	0.11576	-0.032	0.157876	-0.012	0.833798
chr10	101989127	101989533	0	0.037	0	0.039	0.037	0.317585	0	1	0.039	1.99e-11
chr10	102106182	102107722	0.001	0.007	0.008	0.005	0.006	0.0821109	0.007	0.425655	0.004	0.450242
chr10	102133021	102133557	0.008	0.003	0.001	0.005	-0.005	0.594141	-0.007	0.222169	-0.003	0.920011
chr10	102279162	102279730	0.864	0.796	0.888	0.888	-0.068	0.731861	0.024	1	0.024	1
chr10	102289150	102289742	0.029	0.014	0.002	0.012	-0.015	0.265114	-0.027	0.0065914	-0.017	0.385808
chr10	102414425	102416315	0	0	0	0	0	1	0	1	0	1
chr10	102419147	102419668	0.932	0.939	0.901	0.928	0.007	1	-0.031	0.972778	-0.004	1
chr10	102475276	102475579	0.8	0.772	0.773	0.783	-0.028	1	-0.027	1	-0.017	1
chr10	102489343	102491011	0.173	0.319	0.045	0.236	0.146	0.264655	-0.128	0.00872806	0.063	0.705816
chr10	102497154	102497675	0.834	0.891	0.905	0.9	0.057	0.894286	0.071	0.815789	0.066	1
chr10	102501700	102502232	0.736	0.802	0.682	0.5	0.066	1	-0.054	1	-0.236	0.93315
chr10	102503913	102506146	0.068	0.041	0.022	0.018	-0.027	0.651107	-0.046	0.109831	-0.05	0.0375052
chr10	102672367	102673159	0.003	0.024	0.03	0.045	0.021	0.234166	0.027	0.564744	0.042	0.00312025
chr10	102729299	102729710	0.015	0	0	0	-0.015	1	-0.015	0.487379	-0.015	0.854421
chr10	102748870	102749088	0.846	0.894	0.799	0.834	0.048	0.98655	-0.047	0.987215	-0.012	1
chr10	102756834	102759798	0.014	0.003	0.004	0.009	-0.011	0.456109	-0.01	0.572095	-0.005	0.965485
chr10	102790820	102791049	0.067	0.021	0	0	-0.046	0.918835	-0.067	0.779341	-0.067	0.806695
chr10	102802633	102802879	0.008	0	0	0.009	-0.008	0.689032	-0.008	0.689943	0.001	1
chr10	102807774	102808271	0.828	0.849	0.85	0.545	0.021	1	0.022	1	-0.283	0.800182
chr10	102820488	102822874	0.077	0.235	0.105	0.131	0.158	0.0660728	0.028	0.754558	0.054	0.361142
chr10	102825929	102827693	0.025	0.053	0	0.025	0.028	0.301834	-0.025	0.0137216	0	1
chr10	102899177	102899489	0.782	0.869	0.545	0.831	0.087	0.879786	-0.237	0.701185	0.049	1
chr10	102899822	102900263	0.875	0.89	0.869	0.839	0.015	1	-0.006	1	-0.036	1
chr10	102982302	102983600	0.823	0.842	0.804	0.816	0.019	1	-0.019	1	-0.007	1
chr10	102984182	102990063	0.593	0.548	0.824	0.889	-0.045	1	0.231	0.249857	0.296	0.241213
chr10	102996034	102996646	0.615	0.805	0.739	0.833	0.19	0.165111	0.124	0.687713	0.218	0.0717051
chr10	103051128	103052162	0.684	0.952	0.333	0.53	0.268	0.000925753	-0.351	0.116487	-0.154	0.709498
chr10	103347679	103348215	0.042	0.023	0.015	0.055	-0.019	0.902851	-0.027	0.616478	0.013	1
chr10	103538815	103539988	0.839	0.5	0.857	0.759	-0.339	0.358265	0.018	1	-0.08	0.78599
chr10	103824894	103825778	0	0	0.017	0	0	1	0.017	0.689943	0	1
chr10	103892659	103893590	0	0	0.02	0	0	1	0.02	0.431825	0	1
chr10	103985852	103986246	0.836	0.852	0.875	0.828	0.016	1	0.039	1	-0.008	1
chr10	103990213	103991829	0.011	0.138	0.009	0.038	0.127	0.00322377	-0.002	1	0.027	0.203234
chr10	104000254	104001741	0.068	0.106	0.028	0.141	0.038	0.89592	-0.04	0.739778	0.073	0.865148
chr10	104005139	104005592	0.01	0.011	0.029	0.064	0.001	1	0.019	0.938333	0.054	0.357529
chr10	104153729	104155557	0.026	0.057	0.003	0.022	0.031	0.372861	-0.023	0.044882	-0.004	1
chr10	104180478	104182042	0.052	0.031	0.004	0.011	-0.021	0.366717	-0.048	0.00193272	-0.041	0.0372407
chr10	104210095	104210985	0.08	0.007	0.042	0.059	-0.073	0.0474262	-0.038	0.819546	-0.021	1
chr10	104401821	104404968	0.066	0.006	0.007	0.008	-0.06	1.75e-09	-0.059	2.63e-10	-0.058	2.25e-07
chr10	104473399	104474711	0.059	0.04	0.016	0.045	-0.019	1	-0.043	0.586742	-0.014	1
chr10	104677315	104679312	0.21	0.006	0.11	0.043	-0.204	1.49e-07	-0.1	0.181125	-0.167	0.405739
chr10	104952242	104953232	0.014	0.012	0.003	0.049	-0.002	1	-0.011	0.045956	0.035	0.0121481
chr10	105036628	105038084	0.345	0.699	0.36	0.55	0.354	0.0109266	0.015	1	0.205	0.239359
chr10	105110265	105111008	0.008	0.006	0.005	0.005	-0.002	1	-0.003	0.980251	-0.003	0.961059
chr10	105155820	105156484	0.074	0.014	0.007	0.01	-0.06	0.0321857	-0.067	0.00903447	-0.064	0.0276961
chr10	105253191	105254428	0.449	0.67	0.393	0.111	0.221	0.931594	-0.056	1	-0.338	0.143655
chr10	105344173	105345039	0.92	0.936	0.917	0.934	0.016	0.980546	-0.003	1	0.014	1
chr10	105452338	105453230	0.177	0.153	0.043	0.055	-0.024	1	-0.134	0.112744	-0.122	0.257221
chr10	105677555	105678040	0.005	0.004	0.017	0.004	-0.001	1	0.012	0.855182	-0.001	1
chr10	106014667	106015087	0.038	0.011	0.011	0.003	-0.027	0.125285	-0.027	0.188465	-0.035	0.0102772
chr10	106034574	106034803	0.103	0.289	0	0.182	0.186	0.0625585	-0.103	0.568499	0.079	0.741091
chr10	106097595	106098556	0.157	0.006	0.009	0.009	-0.151	2.18e-06	-0.148	2.32e-06	-0.148	4.84e-06
chr10	106399567	106402812	0.583	0.39	0.334	0.291	-0.193	0.385565	-0.249	0.341555	-0.292	0.344824
chr10	110671724	110672326	0.167	0.172	0.071	0.092	0.005	1	-0.096	0.292877	-0.075	0.705816
chr10	111967428	111970723	0.059	0.002	0.011	0.011	-0.057	0.000573908	-0.048	0.0062856	-0.048	7.88e-05
chr10	112257163	112258684	0.105	0.622	0.045	0.243	0.517	9.47e-07	-0.06	0.101071	0.138	0.173616
chr10	112402953	112404328	0.721	0.873	0.867	0.862	0.152	0.560024	0.146	0.568499	0.141	0.625686
chr10	112431835	112432426	0.148	0.073	0.059	0.016	-0.075	0.161033	-0.089	0.0563762	-0.132	0.0336739
chr10	112631414	112632476	0.016	0.004	0.013	0.007	-0.012	0.601441	-0.003	1	-0.009	0.830064
chr10	112678307	112679894	0.017	0.01	0.006	0.011	-0.007	0.690503	-0.011	0.533628	-0.006	0.814017
chr10	112835990	112839303	0.375	0.519	0.001	0.248	0.144	0.594141	-0.374	0.000300603	-0.127	0.668567
chr10	114206604	114207320	0.031	0	0.004	0.018	-0.031	0.0609669	-0.027	0.233932	-0.013	0.800182
chr10	115439007	115440196	0	0	0	0.007	0	1	0	1	0.007	0.751994
chr10	115933379	115934262	0	0	0	0	0	1	0	1	0	1
chr10	116391466	116391827	0.032	0.075	0.018	0.02	0.043	0.263141	-0.014	0.44734	-0.012	0.584687
chr10	116697893	116698376	0.066	0.018	0.007	0	-0.048	0.0511425	-0.059	0.0028736	-0.066	0.000239704
chr10	118368579	118369424	0.17	0.255	0.113	0.368	0.085	0.689032	-0.057	0.829611	0.198	0.377059
chr10	118500868	118502706	0.244	0.736	0.339	0.656	0.492	0.000895208	0.095	0.434504	0.412	0.00895358
chr10	118885565	118885884	0.64	0.898	0.74	0.069	0.258	0.226939	0.1	0.93382	-0.571	0.400692
chr10	118893527	118894432	0.849	0.87	0.912	0.897	0.021	1	0.063	0.834994	0.048	0.940849
chr10	118895963	118898037	0.027	0.085	0.314	0.571	0.058	0.559804	0.287	0.214256	0.544	0.00972615
chr10	118927021	118928132	0.163	0.04	0	0.125	-0.123	0.8108	-0.163	0.972794	-0.038	1
chr10	118976049	118976706	0.016	0.017	0	0.011	0.001	1	-0.016	0.306873	-0.005	1
chr10	119133803	119135632	0.017	0.006	0.036	0	-0.011	0.52951	0.019	0.526952	-0.017	0.936947
chr10	119293917	119297675	0.778	0.895	0.856	0.481	0.117	0.676046	0.078	0.852392	-0.297	0.199937
chr10	119301321	119305368	0.056	0	0	0.006	-0.056	0.0613007	-0.056	0.110118	-0.05	0.204028
chr10	119311204	119312104	0.853	0.429	0.574	0.859	-0.424	0.617374	-0.279	0.191057	0.006	1
chr10	120513949	120515108	0.045	0.065	0.005	0.015	0.02	0.901817	-0.04	0.564095	-0.03	0.377566
chr10	120801661	120802226	0.819	0.836	0.844	0.834	0.017	1	0.025	1	0.015	1
chr10	120938028	120938418	0.01	0.008	0.009	0.004	-0.002	1	-0.001	1	-0.006	0.845196
chr10	120966127	120967623	0.038	0.01	0.03	0.048	-0.028	0.439114	-0.008	0.995659	0.01	1
chr10	121301478	121303169	0	0.296	0.025	0.352	0.296	0.833192	0.025	1	0.352	0.813632
chr10	121355813	121356958	0.01	0.02	0.002	0.009	0.01	0.247434	-0.008	0.0669331	-0.001	1
chr10	121410566	121411827	0.038	0.007	0.008	0.014	-0.031	0.112111	-0.03	0.259947	-0.024	0.505317
chr10	121631654	121633104	0.014	0.045	0.021	0.009	0.031	0.66425	0.007	0.944202	-0.005	0.969739
chr10	122739052	122739391	0.015	0.008	0.007	0.003	-0.007	0.816186	-0.008	0.934476	-0.012	0.50492
chr10	123356616	123358285	0.119	0.015	0.003	0	-0.104	6.55e-07	-0.116	4.2e-10	-0.119	0.000694804
chr10	123686972	123688109	0.025	0	0.006	0.002	-0.025	0.168064	-0.019	0.241054	-0.023	0.00726655
chr10	123872119	123873462	0.36	0.336	0.368	0.313	-0.024	1	0.008	1	-0.047	0.980959
chr10	124220338	124222240	0.334	0.332	0.181	0.297	-0.002	1	-0.153	0.349978	-0.037	1
chr10	124892266	124893337	0.166	0.262	0.181	0.224	0.096	0.747949	0.015	1	0.058	0.936425
chr10	124894075	124897366	0.632	0.733	0.751	0.617	0.101	0.659757	0.119	0.553825	-0.015	1
chr10	124907283	124911035	0.853	0.822	0.592	0.796	-0.031	1	-0.261	0.126157	-0.057	0.89786
chr10	124913631	124914726	0.035	0.012	0.007	0.006	-0.023	0.117113	-0.028	0.00427014	-0.029	0.00471906
chr10	125851151	125853233	0.014	0.396	0	0.027	0.382	0.000754252	-0.014	0.767588	0.013	0.860182
chr10	126106818	126107862	0.082	0	0.032	0.012	-0.082	1.52e-07	-0.05	0.0293527	-0.07	0.00197059
chr10	126135809	126138896	0.457	0.526	0.603	0.468	0.069	0.842225	0.146	0.381656	0.011	1
chr10	126278298	126278503	0.854	0.844	0.951	0.821	-0.01	1	0.097	1	-0.033	1
chr10	126281388	126281614	0.642	0.69	0.229	0.604	0.048	1	-0.413	0.0315701	-0.038	1
chr10	126431314	126433285	0.039	0.32	0.03	0.073	0.281	0.000970017	-0.009	0.957675	0.034	0.545802
chr10	126480092	126480810	0.154	0.004	0.002	0	-0.15	1e-06	-0.152	0	-0.154	0
chr10	126490161	126490934	0.05	0.016	0.021	0.011	-0.034	0.158857	-0.029	0.193692	-0.039	0.031222
chr10	126686551	126686892	0.815	0.533	0.814	0.871	-0.282	0.535122	-0.001	1	0.056	1
chr10	126847224	126851327	0.048	0.167	0.038	0.04	0.119	0.740249	-0.01	1	-0.008	1
chr10	126916576	126917326	0.794	0.76	0.731	0.697	-0.034	1	-0.063	1	-0.097	0.992919
chr10	127407627	127408566	0.103	0.02	0.01	0.025	-0.083	0.192001	-0.093	0.0573542	-0.078	0.176727
chr10	127462230	127462987	0.932	0.926	0.944	1	-0.006	1	0.012	1	0.068	0.99799
chr10	127511329	127512197	0.119	0.251	0.092	0.128	0.132	0.157922	-0.027	0.879645	0.009	1
chr10	127584249	127585538	0.399	0.397	0.385	0.442	-0.002	1	-0.014	1	0.043	0.806695
chr10	128993505	128995167	0.702	0.833	0.892	0.678	0.131	0.462048	0.19	0.469012	-0.024	1
chr10	129534410	129537366	0.798	0.699	0.634	0.717	-0.099	0.725397	-0.164	0.433687	-0.081	0.851272
chr10	130008558	130009620	0.125	0.397	0	0.381	0.272	0.687072	-0.125	1	0.256	0.842002
chr10	130339526	130339777	0.456	0.648	0.418	0.488	0.192	0.117205	-0.038	0.994317	0.032	1
chr10	131264948	131265710	0.458	0.84	0.858	0.722	0.382	0.17459	0.4	0.151572	0.264	0.554167
chr10	131756690	131758787	0.899	0.836	0.857	0.913	-0.063	0.869719	-0.042	0.954327	0.014	1
chr10	131761169	131771696	0.4	0.583	0.092	0.31	0.183	0.0878409	-0.308	2.17e-05	-0.09	0.538911
chr10	131934520	131935324	0.077	0	0	0	-0.077	1	-0.077	0	-0.077	9.14e-12
chr10	131988211	131989332	0.562	0	0.571	0	-0.562	0.635004	0.009	1	-0.562	0.684282
chr10	132365685	132365981	0.799	0.817	0.76	0.88	0.018	1	-0.039	1	0.081	0.849805
chr10	133937695	133938295	0.267	0.286	0.273	0.478	0.019	1	0.006	1	0.211	1
chr10	133998912	134001500	0.086	0.022	0.016	0.004	-0.064	0.263426	-0.07	0.0865137	-0.082	0.115334
chr10	134120447	134122422	0.215	0.222	0.09	0.256	0.007	1	-0.125	0.216495	0.041	0.967973
chr10	134209367	134211056	0.155	0.004	0.031	0.011	-0.151	1.15e-11	-0.124	1.33e-05	-0.144	0
chr10	134218268	134219615	0.796	0.1	0.79	0.833	-0.696	0.243549	-0.006	1	0.037	1
chr10	134266678	134266934	0	0.022	0.013	0.062	0.022	0.690503	0.013	0.691731	0.062	5.76e-12
chr10	134595293	134595694	0.918	0.954	0.967	0.893	0.036	0.752959	0.049	0.555399	-0.025	0.836416
chr10	134597357	134602649	0.253	0.498	0.381	0.351	0.245	0.00210624	0.128	0.175789	0.098	0.449685
chr10	134732601	134733777	0.719	0.784	0.651	0.523	0.065	0.967238	-0.068	0.938768	-0.196	0.533398
chr10	134755663	134756852	0.821	0.826	0.669	0	0.005	1	-0.152	0.531695	-0.821	0.111077
chr10	134778683	134779073	0.01	0.008	0.004	0.007	-0.002	1	-0.006	0.491384	-0.003	0.920011
chr10	134830984	134832209	0.614	0.431	0.342	0.461	-0.183	0.614637	-0.272	0.336567	-0.153	0.841318
chr10	134834676	134835899	0.2	0.869	0.75	0.562	0.669	0.259694	0.55	0.396705	0.362	1
chr10	134911976	134912483	0.65	0.808	0.394	0.477	0.158	0.530933	-0.256	0.135481	-0.173	0.393473
chr10	134937966	134938481	0.211	0.147	0.042	0.013	-0.064	0.818324	-0.169	0.127338	-0.198	0.0713233
chr10	134940334	134940875	0.771	0.654	0.357	0.358	-0.117	0.818065	-0.414	0.165461	-0.413	0.196214
chr10	134941925	134943001	0.514	0.755	0.771	0	0.241	0.48912	0.257	0.368126	-0.514	0.456587
chr10	135029238	135029505	0.885	0.883	0.895	0.841	-0.002	1	0.01	1	-0.044	0.993462
chr10	135043221	135044560	0.103	0.249	0.034	0.136	0.146	0.0157199	-0.069	0.0360337	0.033	0.830662
chr10	135048797	135052077	0.653	0.795	0.848	0.805	0.142	0.689095	0.195	0.441482	0.152	0.72369
chr10	135123238	135123448	0.789	0.853	0.718	0.729	0.064	0.987217	-0.071	0.94912	-0.06	1
chr10	135132006	135132458	0	0	0.038	0.05	0	1	0.038	0.42958	0.05	0.652359
chr10	135143373	135143580	0.027	0.015	0.01	0.017	-0.012	0.818086	-0.017	0.65015	-0.01	0.971629
chr10	135191594	135193307	0.033	0.247	0.077	0.05	0.214	0.00383068	0.044	0.738758	0.017	0.732109
chr10	135341255	135342561	0.806	0.794	0	0.817	-0.012	1	-0.806	0.185186	0.011	1
chr10	135436147	135436805	0.883	0.894	0.869	0.792	0.011	1	-0.014	1	-0.091	0.617448
chr10	135477932	135498572	0.316	0.286	0.317	0.301	-0.03	0.98655	0.001	1	-0.015	1
chr11	206975	209225	0.146	0.005	0.012	0.035	-0.141	0.00156287	-0.134	0.000780983	-0.111	0.0464723
chr11	235918	237290	0.026	0.024	0.003	0.022	-0.002	1	-0.023	0.0167027	-0.004	1
chr11	279072	281700	0.885	0.862	0.831	0.784	-0.023	1	-0.054	0.9284	-0.101	0.548277
chr11	315739	316539	0.892	0.887	0.898	0.455	-0.005	1	0.006	1	-0.437	0.327335
chr11	534691	537718	0.596	0.345	0.076	0.099	-0.251	0.328916	-0.52	0.00312271	-0.497	0.0455824
chr11	567938	569461	0.553	0.852	0.799	0.826	0.299	0.1162	0.246	0.234573	0.273	0.162425
chr11	611691	611943	0.718	0.708	0.768	0.708	-0.01	1	0.05	1	-0.01	1
chr11	614760	616068	0.861	0.857	0.899	0.887	-0.004	1	0.038	0.969275	0.026	1
chr11	694761	696375	0	0.007	0.001	0.004	0.007	1	0.001	1	0.004	1
chr11	725596	726870	0.774	0.882	0.613	0.686	0.108	0.689032	-0.161	0.479603	-0.088	0.905208
chr11	746877	748032	0.233	0	0	0	-0.233	0.00113378	-0.233	0.000262098	-0.233	0.00142997
chr11	797640	798544	0	0.016	0.011	0	0.016	0.74055	0.011	0.689943	0	1
chr11	804827	805608	0.056	0	0.007	0.005	-0.056	0.353799	-0.049	0.0013664	-0.051	0.0251281
chr11	809202	810509	0	0.002	0	0	0.002	1	0	1	0	1
chr11	818974	820271	0	0	0.024	0.058	0	1	0.024	0.72643	0.058	0.404649
chr11	888684	888981	0.763	0.821	0.836	0.823	0.058	1	0.073	0.987215	0.06	1
chr11	910677	911581	0.064	0.453	0.258	0.266	0.389	0.167319	0.194	0.267375	0.202	0.3333
chr11	1470033	1470388	0.806	0.85	0.791	0.805	0.044	1	-0.015	1	-0.001	1
chr11	1715761	1716002	0.559	0.639	0.605	0.636	0.08	0.987217	0.046	1	0.077	1
chr11	1768979	1770712	0.789	0.687	0.51	0.846	-0.102	0.956449	-0.279	0.469106	0.057	0.960618
chr11	1948915	1949188	0.854	0.836	0.838	0.823	-0.018	1	-0.016	1	-0.031	1
chr11	2017459	2018253	0.769	0.825	0.615	0.712	0.056	1	-0.154	0.74412	-0.057	1
chr11	2165135	2165672	0.051	0.048	0.036	0.042	-0.003	1	-0.015	0.755878	-0.009	1
chr11	2421040	2422474	0.116	0.006	0.005	0.006	-0.11	0.00130336	-0.111	2.7e-06	-0.11	5.1e-06
chr11	2466247	2466818	0.231	0.607	0.071	0.5	0.376	1	-0.16	1	0.269	1
chr11	2828445	2828884	0.44	0.483	0.371	0.228	0.043	1	-0.069	1	-0.212	0.54065
chr11	2871364	2871940	0.211	0	0.077	0	-0.211	1	-0.134	1	-0.211	1
chr11	2890388	2891337	0.95	0.942	0.941	0.937	-0.008	1	-0.009	1	-0.013	1
chr11	2905023	2907024	0.043	0.003	0.003	0.007	-0.04	0.268398	-0.04	0.326485	-0.036	0.0909394
chr11	3012799	3014181	0	0	0	0	0	1	0	1	0	1
chr11	3400155	3400419	0	0.007	0.008	0.013	0.007	1	0.008	1	0.013	1
chr11	3601851	3602616	0.061	0.009	0.012	0.032	-0.052	0.00166571	-0.049	0.00768827	-0.029	0.13026
chr11	3612650	3612885	0.4	0.538	0.72	0.438	0.138	1	0.32	1	0.038	1
chr11	3829696	3830004	0.021	0	0	0.036	-0.021	0.70337	-0.021	0.707952	0.015	1
chr11	3876287	3877431	0.006	0.038	0.009	0.008	0.032	0.104975	0.003	1	0.002	1
chr11	6650905	6652079	0.876	0.924	0.922	0.636	0.048	0.833192	0.046	0.890015	-0.24	0.732109
chr11	7041072	7041949	0.02	0	0.011	0.014	-0.02	0.312851	-0.009	0.830311	-0.006	0.970564
chr11	7110132	7111376	0.823	0.819	0.872	0.761	-0.004	1	0.049	0.957675	-0.062	1
chr11	8703783	8704616	0.034	0.006	0	0.012	-0.028	0.139303	-0.034	0.0466091	-0.022	0.408295
chr11	8985452	8986507	0	0	0	0	0	1	0	1	0	1
chr11	9025095	9026315	0	0.027	0.027	0	0.027	1	0.027	0.980696	0	1
chr11	9406108	9406702	0.067	0	0.006	0	-0.067	1	-0.061	0.117317	-0.067	1
chr11	9594346	9596536	0.011	0.012	0.018	0.016	0.001	1	0.007	0.819572	0.005	0.966089
chr11	9634969	9636065	0.05	0.259	0.043	0.042	0.209	0.0128053	-0.007	1	-0.008	0.956197
chr11	10327013	10329831	0.077	0.536	0.013	0.101	0.459	7.41e-05	-0.064	2.32e-06	0.024	0.94538
chr11	10562225	10562942	0	0	0.008	0	0	1	0.008	1	0	1
chr11	10829361	10831121	0.011	0.007	0.008	0.005	-0.004	0.892655	-0.003	1	-0.006	0.679358
chr11	10952350	10953072	0.006	0.046	0.018	0.027	0.04	0.386809	0.012	0.852393	0.021	0.144542
chr11	11642121	11643819	0.036	0.011	0	0.039	-0.025	0.502138	-0.036	0.0277584	0.003	1
chr11	11863272	11864018	0.017	0.021	0	0.046	0.004	1	-0.017	0.423611	0.029	0.477264
chr11	13298796	13300735	0.612	0.745	0.412	0.508	0.133	0.627453	-0.2	0.485073	-0.104	0.854421
chr11	14665053	14666674	0.06	0.018	0.003	0.008	-0.042	0.198197	-0.057	0.000914968	-0.052	0.0353142
chr11	14995128	14995908	0.837	0.897	0.912	0.892	0.06	0.907023	0.075	0.87045	0.055	0.956197
chr11	16626053	16629180	0.044	0.006	0.025	0.031	-0.038	0.0066105	-0.019	0.79551	-0.013	0.817742
chr11	17756056	17758286	0.42	0.842	0.257	0.207	0.422	0.226867	-0.163	0.663754	-0.213	0.45861
chr11	18034129	18035268	0	0.022	0.02	0	0.022	0.980546	0.02	0.961153	0	1
chr11	18210884	18211205	0.265	0.472	0.454	0.309	0.207	1	0.189	1	0.044	1
chr11	18548060	18548629	0.039	0	0.05	0.014	-0.039	0.350991	0.011	1	-0.025	0.751994
chr11	18610010	18610463	0.025	0.002	0.009	0.003	-0.023	0.282221	-0.016	0.568151	-0.022	0.336265
chr11	18655811	18656482	0.077	0.018	0	0	-0.059	0.612544	-0.077	1	-0.077	0
chr11	19262473	19264397	0.753	0.811	0.571	0.836	0.058	0.976378	-0.182	0.660081	0.083	0.883135
chr11	19733936	19735320	0.068	0.344	0.017	0.029	0.276	0.0220567	-0.051	0.596502	-0.039	0.617855
chr11	20690579	20691845	0.091	0.072	0.007	0.273	-0.019	1	-0.084	0.0049979	0.182	1
chr11	22214172	22215320	0.031	0.009	0.016	0.037	-0.022	0.259021	-0.015	0.564071	0.006	1
chr11	22646706	22647441	0.417	0.683	0.507	0.5	0.266	0.68022	0.09	1	0.083	1
chr11	23751953	23752361	0.407	0.623	0.248	0.374	0.216	0.338946	-0.159	0.571405	-0.033	1
chr11	27493640	27494357	0.004	0.027	0	0.016	0.023	0.273926	-0.004	0.739785	0.012	0.119429
chr11	30606004	30608128	0.083	0.604	0.515	0.423	0.521	0.347623	0.432	0.426466	0.34	0.567511
chr11	31391087	31391498	0.015	0.005	0.002	0	-0.01	0.78414	-0.013	0.450432	-0.015	0.732969
chr11	31825743	31826967	0.753	0.748	0.766	0.591	-0.005	1	0.013	1	-0.162	0.862623
chr11	31831620	31839038	0.028	0.558	0.044	0.217	0.53	0	0.016	0.64056	0.189	0.00957451
chr11	32354760	32355484	0.778	0.769	0.74	0.841	-0.009	1	-0.038	1	0.063	0.982473
chr11	32448261	32449744	0.886	0.873	0.904	0.876	-0.013	1	0.018	1	-0.01	1
chr11	32913989	32915514	0	0.029	0.007	0	0.029	0.68115	0.007	0.852393	0	1
chr11	33037206	33037917	0.056	0.006	0.018	0.019	-0.05	0.120262	-0.038	0.100121	-0.037	0.419705
chr11	33278657	33280175	0	0	0.111	0	0	1	0.111	1	0	1
chr11	33795392	33796319	0	0.011	0.007	0.012	0.011	0.842719	0.007	0.887608	0.012	0.805876
chr11	33850451	33850970	0.848	0.874	0.869	0.882	0.026	1	0.021	1	0.034	1
chr11	33890357	33891495	0.035	0.371	0.015	0.029	0.336	0.00167107	-0.02	0.460544	-0.006	1
chr11	34126828	34127573	0.017	0	0	0	-0.017	0.690503	-0.017	0.691731	-0.017	0.732969
chr11	34195989	34196256	0.036	0.004	0.011	0.036	-0.032	0.757806	-0.025	0.930667	0	1
chr11	34937328	34938380	0.083	0.009	0.006	0.019	-0.074	4.34e-07	-0.077	5.04e-08	-0.064	0.00019436
chr11	35965642	35966454	0.076	0.296	0.104	0.443	0.22	0.122529	0.028	0.917826	0.367	0.0026537
chr11	36397926	36399398	0.002	0.119	0.002	0.016	0.117	0.0446071	0	1	0.014	0.417283
chr11	44324875	44325087	0.667	0.717	0.641	0.611	0.05	1	-0.026	1	-0.056	1
chr11	44337697	44338783	0.853	0.772	0.167	0.798	-0.081	0.844377	-0.686	0.0041289	-0.055	0.822476
chr11	44341265	44341757	0.75	0.841	0.808	0.769	0.091	0.980546	0.058	1	0.019	1
chr11	44971048	44972685	0	0.524	0.511	0.006	0.524	0.0115049	0.511	0.0137216	0.006	0.470938
chr11	45168618	45169101	0	0	0	0	0	1	0	1	0	1
chr11	45939296	45940141	0.142	0	0.005	0.084	-0.142	5.24e-07	-0.137	9.2e-05	-0.058	0.538425
chr11	46316875	46317485	0.011	0.057	0.012	0.014	0.046	0.506794	0.001	1	0.003	1
chr11	46615197	46615664	0.021	0.005	0.007	0.009	-0.016	0.203674	-0.014	0.288728	-0.012	0.442373
chr11	47207188	47209176	0.016	0.567	0.066	0	0.551	2.82e-08	0.05	0.323084	-0.016	1
chr11	49069720	49070722	0.1	0.761	0.764	0.593	0.661	0.398743	0.664	0.396705	0.493	0.47341
chr11	57091614	57092831	0.036	0.122	0.029	0.017	0.086	0.495358	-0.007	1	-0.019	0.815034
chr11	57281671	57283305	0.02	0.058	0.006	0.032	0.038	0.604458	-0.014	0.0662539	0.012	1
chr11	57424937	57425262	0.02	0	0.005	0.091	-0.02	0.511598	-0.015	0.565861	0.071	0.500258
chr11	57508730	57509569	0.022	0.004	0	0.019	-0.018	0.0537454	-0.022	0.0551529	-0.003	1
chr11	58345673	58347321	0.042	0.007	0.003	0.014	-0.035	0.00323237	-0.039	6.63e-06	-0.028	0.021159
chr11	58939046	58940308	0.033	0.004	0.006	0.009	-0.029	0.0602546	-0.027	0.216495	-0.024	0.345409
chr11	59578090	59578379	0.019	0	0.009	0.037	-0.019	0.910228	-0.01	0.857024	0.018	0.727027
chr11	60609392	60609786	0.009	0.004	0.005	0.011	-0.005	0.853923	-0.004	0.987422	0.002	1
chr11	60619924	60621111	0.916	0.891	0.891	0.904	-0.025	1	-0.025	1	-0.012	1
chr11	61106710	61106927	0.508	0.476	0.667	0.426	-0.032	1	0.159	0.966123	-0.082	1
chr11	61129221	61129879	0.054	0.019	0.014	0.012	-0.035	0.456374	-0.04	0.392798	-0.042	0.134856
chr11	61544727	61545563	0.556	0.648	0.781	0.441	0.092	1	0.225	0.618488	-0.115	0.751994
chr11	61582573	61584728	0.454	0.653	0.321	0.58	0.199	0.0683587	-0.133	0.214181	0.126	0.276988
chr11	61594996	61596710	0.418	0.732	0.23	0.254	0.314	0.0814894	-0.188	0.13538	-0.164	0.415821
chr11	61658569	61659592	0.782	0	0.005	0.007	-0.782	0.0615382	-0.777	3.7e-11	-0.775	5.93e-09
chr11	61891198	61891726	0.007	0.005	0.055	0.047	-0.002	1	0.048	0.0037042	0.04	0.00996706
chr11	62104779	62105636	0.082	0.16	0.019	0.313	0.078	0.0132623	-0.063	0.00444355	0.231	0.0942423
chr11	62211989	62212196	0.774	0.49	0.521	0.448	-0.284	0.553742	-0.253	0.635242	-0.326	0.443704
chr11	62314761	62315054	0.474	0.833	0.79	0.642	0.359	0.0220567	0.316	0.0729248	0.168	0.564805
chr11	62358813	62359674	0.091	0.118	0.072	0	0.027	0.752012	-0.019	1	-0.091	2.03e-08
chr11	62379638	62380556	0.087	0.082	0.014	0.031	-0.005	1	-0.073	0.0142797	-0.056	0.228443
chr11	62420544	62420924	0.007	0.023	0.006	0	0.016	0.694348	-0.001	1	-0.007	0.496333
chr11	62432319	62433417	0.022	0.219	0.003	0.039	0.197	0.00787084	-0.019	0.151797	0.017	0.725088
chr11	62455073	62455868	0.88	0.876	0.792	0.874	-0.004	1	-0.088	0.819546	-0.006	1
chr11	62493994	62495127	0.002	0	0.031	0	-0.002	0.851681	0.029	0.0416334	-0.002	0.736788
chr11	62598679	62600064	0.019	0.059	0.024	0.007	0.04	0.193167	0.005	1	-0.012	0.628749
chr11	62648237	62649161	0.003	0	0.004	0.027	-0.003	0.584729	0.001	1	0.024	0.422556
chr11	63683743	63684628	0.028	0.1	0.045	0.125	0.072	0.438713	0.017	0.881873	0.097	0.0166236
chr11	63685489	63685968	0.034	0.375	0	0	0.341	0.8108	-0.034	0.779341	-0.034	0.806695
chr11	63775346	63775613	0.306	0.769	0.556	0.487	0.463	0.1017	0.25	0.676436	0.181	0.77231
chr11	63803375	63804365	0.056	0.083	0.048	0	0.027	1	-0.008	1	-0.056	1
chr11	63883855	63885182	0.762	0.842	0.673	0.752	0.08	0.950145	-0.089	0.967697	-0.01	1
chr11	63932990	63934070	0	0.004	0.014	0.02	0.004	0.713353	0.014	0.51384	0.02	0.0955615
chr11	63952677	63954228	0.071	0.038	0.012	0.019	-0.033	0.454811	-0.059	0.0360965	-0.052	0.335507
chr11	64066757	64068741	0.433	0.665	0.089	0.262	0.232	0.635786	-0.344	0.0662401	-0.171	0.586587
chr11	64072064	64073914	0.128	0	0.068	0.059	-0.128	0.000299943	-0.06	0.393875	-0.069	0.560747
chr11	64084646	64086057	0.041	0.015	0.024	0	-0.026	0.589206	-0.017	0.93316	-0.041	0.0601134
chr11	64136814	64138187	0.66	0.652	0.681	0.652	-0.008	1	0.021	1	-0.008	1
chr11	64216411	64216709	0.02	0.01	0.005	0.067	-0.01	0.851111	-0.015	0.663017	0.047	0.494967
chr11	64645429	64646566	0	0.019	0.021	0.033	0.019	0.936829	0.021	0.951293	0.033	0.928691
chr11	64815040	64815722	0.479	0.5	0.531	0.548	0.021	1	0.052	1	0.069	1
chr11	64879046	64880413	0.024	0.186	0.018	0.024	0.162	5e-07	-0.006	0.987422	0	1
chr11	64889136	64889931	0.077	0.005	0	0.005	-0.072	1.35e-05	-0.077	5.23e-05	-0.072	9.19e-06
chr11	65123373	65123705	0.882	0.902	0.496	0.886	0.02	1	-0.386	0.145041	0.004	1
chr11	65153726	65154606	0	0.012	0.008	0.027	0.012	0.40925	0.008	0.689943	0.027	0.237755
chr11	65189463	65190295	0	0.457	0.018	0.21	0.457	0.00019762	0.018	0.4496	0.21	0.00369265
chr11	65190824	65191058	0.11	0.734	0.696	0.776	0.624	0.00977738	0.586	0.0163724	0.666	0.0167873
chr11	65305935	65308502	0.872	0.821	0.748	0.386	-0.051	0.947582	-0.124	0.453473	-0.486	0.00032179
chr11	65313843	65314455	0.008	0.316	0	0	0.308	0.00332635	-0.008	1	-0.008	1
chr11	65337213	65338474	0.038	0.034	0.01	0.01	-0.004	0.984513	-0.028	0.104578	-0.028	0.185982
chr11	65352231	65353134	0.913	0.916	0.636	0.906	0.003	1	-0.277	0.461707	-0.007	1
chr11	65382824	65383857	0.004	0.006	0	0.013	0.002	1	-0.004	0.707952	0.009	0.781301
chr11	65413778	65415203	0.5	0.479	0.47	0.475	-0.021	1	-0.03	1	-0.025	1
chr11	65624495	65628596	0.071	0.045	0.01	0.013	-0.026	0.860484	-0.061	0.00150974	-0.058	0.0152146
chr11	65657874	65658970	0	0.019	0	0.031	0.019	0.425519	0	1	0.031	0.0840923
chr11	65666676	65668209	0.513	0.87	0.133	0.363	0.357	0.00852192	-0.38	7.98e-05	-0.15	0.347929
chr11	65769397	65770057	0.053	0.007	0.022	0.005	-0.046	0.0011052	-0.031	0.136434	-0.048	0.00234272
chr11	65789909	65790168	0.05	0.035	0.011	0.024	-0.015	1	-0.039	0.29455	-0.026	0.658114
chr11	66024910	66026253	0.038	0	0.006	0.071	-0.038	0.2179	-0.032	0.0377928	0.033	0.617855
chr11	66035828	66036808	0.067	0.006	0.006	0.005	-0.061	0.435043	-0.061	0.0267992	-0.062	0.0661451
chr11	66056209	66057324	0.063	0.009	0.014	0.02	-0.054	0.00363593	-0.049	0.0229057	-0.043	0.049616
chr11	66112251	66112803	0.041	0.011	0.061	0	-0.03	0.362142	0.02	0.471278	-0.041	0.883135
chr11	66138806	66139729	0	0	0	0	0	1	0	1	0	1
chr11	66313169	66313822	0	0.007	0.011	0	0.007	0.95753	0.011	0.909555	0	1
chr11	66360097	66360834	0.033	0.011	0.009	0	-0.022	0.77671	-0.024	0.546033	-0.033	1
chr11	66383571	66385047	0	0.019	0.006	0	0.019	0.417049	0.006	0.691446	0	1
chr11	66405742	66406691	0.07	0.005	0	0.004	-0.065	1.71e-05	-0.07	8.79e-07	-0.066	1.13e-05
chr11	66494937	66496387	0.456	0.878	0.729	0.817	0.422	0.00246021	0.273	0.0187628	0.361	0.00148634
chr11	66623620	66626614	0.331	0.636	0.009	0.564	0.305	0.788932	-0.322	0.050337	0.233	0.796786
chr11	66885275	66887330	0.079	0	0.008	0.064	-0.079	0.568605	-0.071	0.077101	-0.015	0.971629
chr11	67055931	67057249	0.199	0	0.01	0.016	-0.199	0.138986	-0.189	1.02e-10	-0.183	1.23e-07
chr11	67084688	67085813	0.014	0	0	0.011	-0.014	0.660545	-0.014	0.359254	-0.003	1
chr11	67120856	67121228	0.009	0.009	0.002	0.014	0	1	-0.007	0.691731	0.005	0.874196
chr11	67139887	67141146	0.004	0.015	0.003	0.005	0.011	0.120262	-0.001	1	0.001	1
chr11	67159170	67159971	0.2	0	0.058	0.043	-0.2	0.505621	-0.142	0.180185	-0.157	0.0154913
chr11	67250344	67250864	0	0.005	0.006	0.068	0.005	0.964515	0.006	0.93316	0.068	0.499175
chr11	67275067	67276431	0	0.174	0.038	0.005	0.174	0.0872114	0.038	0.443217	0.005	0.841318
chr11	67396844	67398294	0.005	0.004	0.003	0.008	-0.001	1	-0.002	1	0.003	1
chr11	67722634	67723438	0.077	0.002	0.014	0.017	-0.075	4.81e-12	-0.063	5.13e-07	-0.06	0.00439566
chr11	68115317	68115726	0.893	0.856	0.868	0.615	-0.037	1	-0.025	1	-0.278	0.61709
chr11	68227860	68228608	0.015	0	0.03	0.015	-0.015	0.412	0.015	0.609344	0	1
chr11	68606682	68607330	0.016	0.008	0	0.007	-0.008	0.935989	-0.016	0.162027	-0.009	0.970564
chr11	68772796	68773109	0.481	0.873	0.697	0.741	0.392	0.0477396	0.216	0.4474	0.26	0.241376
chr11	69451136	69458596	0.612	0.071	0.306	0.014	-0.541	0	-0.306	0.0284613	-0.598	0
chr11	69517840	69519929	0.015	0.011	0.003	0	-0.004	1	-0.012	0.453612	-0.015	0.744961
chr11	69588826	69590546	0.788	0.817	0.892	0.831	0.029	1	0.104	0.65154	0.043	1
chr11	69632033	69634710	0	0	0.042	0.056	0	1	0.042	0.318026	0.056	0.585329
chr11	70049099	70049806	0.2	0	0	0.077	-0.2	1	-0.2	4.23e-12	-0.123	1
chr11	70332266	70333413	0.811	0.876	0.9	0.67	0.065	0.920205	0.089	0.815707	-0.141	0.635586
chr11	70508328	70508617	0.215	0.441	0.334	0.247	0.226	0.689032	0.119	0.784028	0.032	1
chr11	70962173	70964161	0.121	0.312	0.104	0.088	0.191	0.330604	-0.017	1	-0.033	0.992919
chr11	71164097	71164680	0	0.006	0.021	0.009	0.006	0.679319	0.021	0.261748	0.009	0.758579
chr11	71950815	71951408	0.826	0.857	0.846	0.843	0.031	1	0.02	1	0.017	1
chr11	72463092	72463717	0.103	0.089	0	0.006	-0.014	1	-0.103	0.0147383	-0.097	0.0286821
chr11	72504665	72505127	0.071	0	0	0	-0.071	4.81e-12	-0.071	2.66e-12	-0.071	0
chr11	72525005	72526098	0.013	0.268	0.019	0.009	0.255	0.00019999	0.006	0.999073	-0.004	1
chr11	72852176	72854160	0.01	0.038	0	0	0.028	0.911452	-0.01	0.2355	-0.01	0.762792
chr11	73073118	73073733	0.267	0.467	0.172	0.333	0.2	1	-0.095	1	0.066	1
chr11	73087229	73088294	0	0.018	0	0	0.018	1	0	1	0	1
chr11	73881899	73882572	0.211	0	0.059	0	-0.211	0.330132	-0.152	0.541816	-0.211	0.375533
chr11	74108894	74109937	0.002	0	0.027	0.011	-0.002	0.688754	0.025	0.3977	0.009	0.248469
chr11	74442260	74442874	0.161	0.15	0.021	0.046	-0.011	1	-0.14	0.08259	-0.115	0.277097
chr11	74699815	74700186	0.002	0.004	0.013	0.011	0.002	0.920205	0.011	0.319807	0.009	0.732109
chr11	75272950	75273616	0.065	0.015	0.008	0.022	-0.05	0.0319755	-0.057	0.0181859	-0.043	0.411412
chr11	75378416	75379882	0.077	0.028	0.014	0.084	-0.049	0.731861	-0.063	0.57764	0.007	1
chr11	75917271	75917926	0.021	0.161	0	0.02	0.14	0.0984584	-0.021	0.722002	-0.001	1
chr11	75918741	75922084	0.017	0.211	0.121	0.282	0.194	0.046702	0.104	0.0756289	0.265	0.0232258
chr11	75945903	75947583	0.01	0.006	0	0.005	-0.004	0.991077	-0.01	0.775837	-0.005	0.970564
chr11	76849067	76849565	0.941	0.916	0.905	0.916	-0.025	1	-0.036	0.936758	-0.025	1
chr11	77705600	77706035	0.005	0.013	0.01	0.079	0.008	0.90371	0.005	0.873278	0.074	0.0156744
chr11	77790478	77791101	0.035	0	0	0.024	-0.035	0.0641316	-0.035	0.062244	-0.011	0.873087
chr11	78127965	78129400	0.055	0.026	0	0.014	-0.029	0.874178	-0.055	0.51484	-0.041	0.741091
chr11	82612259	82612844	0.026	0.003	0.008	0.005	-0.023	0.315565	-0.018	0.510365	-0.021	0.419705
chr11	82904478	82905660	0.018	0.003	0	0.016	-0.015	0.235453	-0.018	0.0904406	-0.002	1
chr11	82996642	82997536	0.022	0.006	0.005	0	-0.016	0.524083	-0.017	0.443217	-0.022	0.89641
chr11	85374872	85376234	0.039	0.004	0	0.002	-0.035	0.0138988	-0.039	0.000158978	-0.037	0.0072594
chr11	85779725	85780397	0.021	0.018	0	0	-0.003	1	-0.021	0.649888	-0.021	0.693988
chr11	86748660	86749093	0	0	0	0	0	1	0	1	0	1
chr11	89520089	89521109	0.7	0.75	0.582	0.763	0.05	0.99493	-0.118	0.69769	0.063	0.970564
chr11	91957635	91960290	0.058	0.054	0.022	0.057	-0.004	1	-0.036	0.292925	-0.001	1
chr11	93394678	93395273	0.063	0.011	0.003	0	-0.052	0.00460615	-0.06	2.29e-05	-0.063	4.83e-05
chr11	93474085	93475075	0.05	0.004	0.011	0.003	-0.046	4.85e-05	-0.039	0.110118	-0.047	0.00109176
chr11	93517309	93518130	0.052	0	0.021	0.003	-0.052	0.0116949	-0.031	0.419664	-0.049	0.0111691
chr11	94134226	94134848	0	0	0.026	0.013	0	1	0.026	0.299626	0.013	0.481171
chr11	94770606	94771404	0.735	0.775	0.856	0.753	0.04	1	0.121	0.857024	0.018	1
chr11	94800243	94801117	0.01	0	0.003	0.003	-0.01	0.689032	-0.007	0.762038	-0.007	0.900897
chr11	94963753	94964573	0	0.043	0.05	0.059	0.043	1	0.05	1	0.059	1
chr11	95522460	95524043	0.023	0.003	0.032	0.005	-0.02	0.00398542	0.009	0.607518	-0.018	0.0212382
chr11	96122536	96123587	0.033	0.073	0.008	0.011	0.04	0.852902	-0.025	0.563993	-0.022	0.64096
chr11	101785594	101786128	0.047	0	0	0	-0.047	0.142279	-0.047	0.0210328	-0.047	0.584598
chr11	101918073	101918493	0.441	0	0.1	0.15	-0.441	0.388875	-0.341	0.563469	-0.291	0.0612445
chr11	101980632	101982330	0.02	0.153	0.017	0.01	0.133	0.000219282	-0.003	1	-0.01	0.772291
chr11	104034536	104035058	0.045	0	0	0.009	-0.045	0.089609	-0.045	0.0113417	-0.036	0.281091
chr11	107328441	107328691	0.078	0.003	0	0.004	-0.075	1.92e-05	-0.078	6.87e-06	-0.074	2.55e-05
chr11	107461743	107462648	0.083	0.191	0.03	0.041	0.108	0.900183	-0.053	0.480044	-0.042	0.560747
chr11	107798958	107799980	0.021	0.077	0.018	0.028	0.056	0.354919	-0.003	1	0.007	0.996296
chr11	107879500	107880398	0.025	0	0.005	0	-0.025	0.952792	-0.02	0.451457	-0.025	0.968653
chr11	108463598	108464103	0.125	0.038	0.05	0.033	-0.087	0.417806	-0.075	1.69e-11	-0.092	1.99e-11
chr11	108535584	108536196	0.006	0.034	0.002	0.064	0.028	0.0066105	-0.004	0.677855	0.058	6.45e-05
chr11	109293519	109294983	0.493	0.163	0.352	0.093	-0.33	0.358246	-0.141	0.779526	-0.4	0.061958
chr11	110166564	110167759	0.039	0.014	0	0.085	-0.025	0.76856	-0.039	0.540764	0.046	0.496333
chr11	111749570	111750078	0.002	0.004	0.007	0.011	0.002	0.837644	0.005	0.633869	0.009	0.143245
chr11	113745816	113746693	0.084	0.157	0.015	0.005	0.073	0.691905	-0.069	0.0551529	-0.079	0.000766213
chr11	113929633	113932190	0.177	0.802	0.753	0.748	0.625	0.00169628	0.576	0.00313235	0.571	0.00442373
chr11	115024607	115024944	0.067	0	0	0.077	-0.067	1	-0.067	1	0.01	1
chr11	116450659	116451912	0.784	0.893	0.091	0.811	0.109	0.477631	-0.693	0.0479276	0.027	1
chr11	116643309	116643892	0.034	0.005	0.022	0.014	-0.029	0.187831	-0.012	0.951293	-0.02	0.547818
chr11	117103725	117103941	0.034	0.027	0.032	0.011	-0.007	1	-0.002	1	-0.023	0.454456
chr11	118272261	118272546	0.081	0.009	0.011	0.08	-0.072	0.693247	-0.07	0.838823	-0.001	1
chr11	118305422	118307705	0	0.003	0.011	0	0.003	0.764233	0.011	0.550558	0	1
chr11	118478235	118481896	0.078	0.066	0.008	0.008	-0.012	1	-0.07	5.36e-05	-0.07	1.06e-06
chr11	118842379	118842933	0.937	0.954	0.953	0.926	0.017	1	0.016	1	-0.011	1
chr11	118888878	118890115	0.05	0.006	0	0.05	-0.044	0.000273166	-0.05	3.42e-05	0	1
chr11	118938193	118938815	0.016	0.004	0.004	0.017	-0.012	0.3277	-0.012	0.207341	0.001	1
chr11	118955574	118955832	0.005	0.003	0.002	0.01	-0.002	1	-0.003	0.725977	0.005	1
chr11	118965017	118966464	0.007	0.007	0.003	0.007	0	1	-0.004	0.71868	0	1
chr11	118991886	118992751	0.032	0	0.011	0	-0.032	0.772199	-0.021	0.69102	-0.032	0.97872
chr11	119186947	119187894	0.665	0.869	0.455	0.644	0.204	0.131798	-0.21	0.433156	-0.021	1
chr11	119252130	119252564	0.083	0	0.103	0	-0.083	1	0.02	1	-0.083	1
chr11	119292689	119292891	0.182	0.3	0.851	0.133	0.118	1	0.669	0.109848	-0.049	1
chr11	120081487	120082345	0.082	0.08	0.027	0.054	-0.002	1	-0.055	0.377487	-0.028	1
chr11	120206460	120207649	0.154	0.015	0.019	0.045	-0.139	0.112306	-0.135	0.200862	-0.109	0.752855
chr11	121322538	121323302	0.085	0	0	0.02	-0.085	0.231483	-0.085	0.739785	-0.065	0.470938
chr11	122526278	122527479	0.107	0.014	0.019	0.026	-0.093	0.0101377	-0.088	0.00935535	-0.081	0.601907
chr11	122852411	122852699	0	0	0	0	0	1	0	1	0	1
chr11	122932173	122933803	0	0.021	0.029	0.029	0.021	0.761573	0.029	0.465575	0.029	0.767579
chr11	123524733	123525685	0	0.003	0.033	0	0.003	0.942215	0.033	0.274448	0	1
chr11	123611898	123612545	0.038	0.003	0	0	-0.035	0.157656	-0.038	0.0798113	-0.038	0.0949911
chr11	124492664	124493153	0.134	0.008	0	0.01	-0.126	9.63e-05	-0.134	2.26e-05	-0.124	0.000151816
chr11	124735069	124736465	0	0.224	0.507	0	0.224	0.148157	0.507	0.000151953	0	1
chr11	124823793	124824329	0	0	0	0	0	1	0	1	0	1
chr11	125034896	125036426	0.01	0.066	0	0.011	0.056	0.259345	-0.01	0.530673	0.001	1
chr11	125365137	125366319	0.18	0.476	0.294	0.055	0.296	0.0270639	0.114	0.0363677	-0.125	0.0207761
chr11	125462323	125462884	0.073	0	0.015	0	-0.073	0.147481	-0.058	0.128486	-0.073	0.0155744
chr11	125495233	125495866	0.019	0.108	0	0.102	0.089	0.0699604	-0.019	0.718481	0.083	0.162425
chr11	125757055	125758107	0.166	0.083	0.051	0.2	-0.083	0.660545	-0.115	0.169057	0.034	1
chr11	126081369	126082028	0.042	0.006	0.005	0.003	-0.036	0.0137716	-0.037	0.0124055	-0.039	0.0057506
chr11	126138359	126139166	0.051	0.01	0.022	0.022	-0.041	0.138934	-0.029	0.426944	-0.029	0.63664
chr11	126152722	126153400	0.012	0.069	0.022	0.036	0.057	0.0947282	0.01	0.94912	0.024	0.266677
chr11	126873091	126873809	0.015	0.107	0	0.078	0.092	0.950145	-0.015	1	0.063	1
chr11	128321661	128321895	0.418	0.806	0.309	0.419	0.388	0.0194047	-0.109	0.568499	0.001	1
chr11	128419198	128419513	0.525	0.545	0.4	0.489	0.02	1	-0.125	1	-0.036	1
chr11	128562671	128565011	0.047	0.321	0	0	0.274	0.0164569	-0.047	0.00935535	-0.047	0.165866
chr11	128694084	128694688	0.695	0.733	0.71	0.7	0.038	1	0.015	1	0.005	1
chr11	129243998	129244567	0.007	0.086	0.007	0.003	0.079	0.0216513	0	1	-0.004	0.971258
chr11	130318234	130320198	0.036	0.22	0.009	0	0.184	0.0688597	-0.027	0.852393	-0.036	0.744961
chr11	132951692	132952260	0.509	0.462	0.298	0.363	-0.047	1	-0.211	0.516929	-0.146	0.819819
chr11	133825337	133827457	0.8	0.017	0	0.006	-0.783	1.62e-05	-0.8	8.94e-06	-0.794	1.57e-05
chr11	134093696	134095491	0.03	0.003	0.214	0.009	-0.027	0.0867707	0.184	0.00686804	-0.021	0.201691
chr12	73948	74950	0.007	0.032	0	0.032	0.025	0.370329	-0.007	0.431345	0.025	0.0203008
chr12	247455	248501	0.933	0.877	0.978	0.973	-0.056	0.731637	0.045	0.689943	0.04	0.795796
chr12	298228	298500	0.026	0	0	0	-0.026	0.772199	-0.026	0.779341	-0.026	0.806695
chr12	498098	498920	0.023	0.008	0.004	0.005	-0.015	0.45525	-0.019	0.152922	-0.018	0.229426
chr12	562221	563234	0.707	0.842	0.853	0.634	0.135	0.640108	0.146	0.591772	-0.073	0.904129
chr12	751752	752014	0.172	0.46	0.229	0.345	0.288	0.11458	0.057	0.839501	0.173	0.344752
chr12	1058481	1059430	0.03	0.022	0	0.016	-0.008	0.948404	-0.03	0.326101	-0.014	0.831594
chr12	2339162	2339615	0.921	0.865	0.877	0.869	-0.056	1	-0.044	1	-0.052	1
chr12	2903389	2905189	0.223	0.436	0.191	0.224	0.213	0.142666	-0.032	0.977516	0.001	1
chr12	3067960	3069444	0	0.003	0.011	0.002	0.003	0.374492	0.011	0.110118	0.002	0.684861
chr12	3599966	3603008	0.148	0.127	0.057	0.251	-0.021	0.886818	-0.091	0.0493265	0.103	0.233833
chr12	4378366	4382222	0.113	0.101	0.012	0.005	-0.012	1	-0.101	0.00165762	-0.108	4.3e-05
chr12	4383193	4384405	0	0.062	0	0.01	0.062	0.0366387	0	1	0.01	0.745817
chr12	4433733	4433984	0.961	0.909	0.818	0.862	-0.052	0.891737	-0.143	0.847132	-0.099	0.67846
chr12	4671309	4671704	0.096	0.186	0.061	0.032	0.09	0.50632	-0.035	0.768752	-0.064	0.382489
chr12	4758177	4758431	0.01	0	0.007	0	-0.01	0.413401	-0.003	1	-0.01	0.252522
chr12	4918273	4919657	0.453	0.459	0.6	0.572	0.006	1	0.147	0.359254	0.119	0.36844
chr12	5018585	5021171	0.226	0.288	0.286	0.105	0.062	0.850912	0.06	0.852393	-0.121	0.406166
chr12	5153012	5154346	0.839	0.133	0.143	0.083	-0.706	0.0455852	-0.696	0.0468987	-0.756	0.0370664
chr12	6166873	6167258	0.82	0.965	0.86	0.905	0.145	0.399514	0.04	1	0.085	0.765235
chr12	6602919	6603306	0.015	0	0.006	0	-0.015	0.461242	-0.009	0.822745	-0.015	0.514171
chr12	6643261	6644607	0.017	0.024	0.005	0.002	0.007	0.936659	-0.012	0.26303	-0.015	0.265456
chr12	6756001	6756679	0.833	0.936	0.931	0.8	0.103	0.976935	0.098	0.96405	-0.033	1
chr12	6798113	6798922	0.004	0.005	0.008	0.006	0.001	1	0.004	0.918964	0.002	1
chr12	6861821	6862405	0	0	0	0	0	1	0	1	0	1
chr12	6862672	6862989	0.062	0	0.01	0.011	-0.062	0.0551636	-0.052	0.155879	-0.051	0.175063
chr12	6875481	6876923	0.062	0.188	0.001	0.061	0.126	0.0222485	-0.061	1.22e-05	-0.001	1
chr12	6961005	6961873	0.012	0.006	0.002	0.001	-0.006	0.881791	-0.01	0.650148	-0.011	0.408283
chr12	7036955	7037924	0.129	0.758	0.082	0.574	0.629	0.105927	-0.047	1	0.445	0.411412
chr12	7053149	7053927	0.005	0.009	0.007	0.017	0.004	0.912305	0.002	1	0.012	0.381971
chr12	8849963	8851403	0.065	0	0.002	0	-0.065	7.8e-05	-0.063	9.16e-08	-0.065	9.97e-12
chr12	9066946	9067480	0	0.004	0.003	0.006	0.004	0.772199	0.003	0.917822	0.006	0.806695
chr12	9102150	9102803	0.014	0	0.002	0.005	-0.014	0.0643295	-0.012	0.270711	-0.009	0.425383
chr12	9800543	9800852	0.08	0	0.019	0	-0.08	0.386632	-0.061	0.62194	-0.08	0.439746
chr12	10765955	10766331	0.008	0	0.045	0	-0.008	0.895461	0.037	0.423611	-0.008	0.564316
chr12	11801853	11802218	0.005	0.01	0.008	0.003	0.005	0.804225	0.003	0.950955	-0.002	1
chr12	12869798	12871248	0.023	0.007	0.013	0.005	-0.016	0.241654	-0.01	0.955873	-0.018	0.187518
chr12	12876630	12879002	0.053	0.006	0.007	0.009	-0.047	0.00244064	-0.046	0.000547435	-0.044	0.0069175
chr12	14720248	14721093	0.755	0.824	0.833	0.722	0.069	1	0.078	1	-0.033	1
chr12	14955991	14956471	0	0.009	0.004	0.006	0.009	0.413401	0.004	0.689943	0.006	0.261604
chr12	15941718	15942740	0.003	0.027	0.006	0.006	0.024	0.266226	0.003	0.956864	0.003	0.992174
chr12	16034931	16035836	0.006	0.018	0.01	0.002	0.012	0.70337	0.004	0.860576	-0.004	0.76052
chr12	19282641	19283901	0.065	0.004	0.03	0	-0.061	0.000386976	-0.035	0.15772	-0.065	0.00012911
chr12	19592183	19593685	0.012	0.002	0.006	0.002	-0.01	0.138432	-0.006	0.581996	-0.01	0.185982
chr12	20521616	20523122	0	0.017	0.003	0.003	0.017	0.772844	0.003	0.814427	0.003	0.732109
chr12	20704525	20706004	0.849	0.879	0.807	0.792	0.03	0.967636	-0.042	0.918636	-0.057	0.811584
chr12	21654396	21654956	0.035	0.005	0.008	0.006	-0.03	0.140049	-0.027	0.234573	-0.029	0.176208
chr12	22093954	22095357	0.085	0.117	0.023	0.03	0.032	0.689032	-0.062	0.0108286	-0.055	0.0991232
chr12	25055599	25056246	0.1	0.904	0.273	0.1	0.804	0.0985502	0.173	1	0	1
chr12	26278540	26279707	0.026	0.01	0.004	0	-0.016	0.751484	-0.022	0.276286	-0.026	0.465214
chr12	26985453	26986304	0.007	0.012	0.004	0.039	0.005	0.804799	-0.003	0.869681	0.032	0.0116586
chr12	27091158	27091857	0	0	0.005	0.016	0	1	0.005	0.689943	0.016	0.704287
chr12	27485683	27486676	0.055	0.007	0.004	0.017	-0.048	0.00792174	-0.051	7.27e-05	-0.038	0.123706
chr12	29534090	29534308	0.012	0.007	0.014	0.025	-0.005	0.671682	0.002	1	0.013	0.176208
chr12	29935995	29937433	0.081	0.112	0.072	0.008	0.031	0.91746	-0.009	1	-0.073	0.468413
chr12	30322763	30323555	0.832	0.852	0.857	0.852	0.02	1	0.025	1	0.02	1
chr12	31226343	31227186	0.029	0.007	0.005	0.006	-0.022	0.244011	-0.024	0.396705	-0.023	0.470938
chr12	31405184	31405545	0.841	0.857	0.855	0.849	0.016	1	0.014	1	0.008	1
chr12	31476717	31479466	0.083	0.004	0.008	0.013	-0.079	5.12e-05	-0.075	2.93e-05	-0.07	0.00512875
chr12	31742760	31744324	0.04	0	0.014	0.009	-0.04	0.06232	-0.026	0.431073	-0.031	0.336963
chr12	32908374	32908981	0.134	0	0.031	0.044	-0.134	0.00548959	-0.103	0.0762968	-0.09	0.117071
chr12	33591763	33593050	0.737	0.827	0.861	0.798	0.09	0.503469	0.124	0.508636	0.061	0.801171
chr12	34488610	34489037	0.071	0	0.064	0.037	-0.071	0.614637	-0.007	1	-0.034	1
chr12	34491006	34491271	0.056	0.061	0.011	0.102	0.005	1	-0.045	0.31273	0.046	0.822886
chr12	34493973	34496968	0.271	0.112	0.207	0.01	-0.159	0.296074	-0.064	0.894979	-0.261	0.000981985
chr12	34500550	34500814	0.178	0.122	0.174	0.465	-0.056	0.72473	-0.004	1	0.287	0.504374
chr12	34503354	34503614	0.067	0.092	0.024	0.033	0.025	0.871689	-0.043	0.348848	-0.034	0.584219
chr12	40498962	40500017	0	0.027	0	0.019	0.027	0.398743	0	1	0.019	0.736788
chr12	46120726	46124104	0	0.005	0.02	0.004	0.005	0.777259	0.02	0.881873	0.004	0.910067
chr12	46383561	46384756	0.049	0	0.003	0.069	-0.049	0.0172927	-0.046	0.000191995	0.02	0.610652
chr12	46776731	46777856	0.1	0.2	0.056	0	0.1	1	-0.044	1	-0.1	1
chr12	47224912	47225664	0.878	0.364	0.875	0.841	-0.514	0.0161685	-0.003	1	-0.037	0.971258
chr12	48399168	48399372	0.719	0.52	0.583	0.531	-0.199	1	-0.136	1	-0.188	1
chr12	48550824	48551518	0.005	0.006	0.011	0.004	0.001	1	0.006	0.95458	-0.001	1
chr12	48577361	48578574	0.257	0.339	0.018	0.205	0.082	0.798278	-0.239	0.0994939	-0.052	0.920866
chr12	49075489	49076301	0.062	0.007	0	0.071	-0.055	0.206995	-0.062	0.623219	0.009	1
chr12	49182421	49182658	0.03	0.005	0.005	0.068	-0.025	0.226031	-0.025	0.244031	0.038	0.121907
chr12	49245656	49246173	0.002	0.015	0	0.013	0.013	0.619494	-0.002	0.755878	0.011	0.806695
chr12	49350839	49351387	0.014	0.013	0.048	0	-0.001	1	0.034	0.204622	-0.014	0.204
chr12	49371690	49375550	0.723	0.748	0.861	0.761	0.025	1	0.138	0.2355	0.038	1
chr12	49390617	49392441	0.749	0.833	0.847	0.647	0.084	0.957225	0.098	0.794836	-0.102	0.842092
chr12	49453637	49454762	0.077	0.01	0.005	0.017	-0.067	2.52e-06	-0.072	9.88e-08	-0.06	0.00879562
chr12	49483601	49484255	0.902	0.903	0.905	0.901	0.001	1	0.003	1	-0.001	1
chr12	49688873	49691360	0.317	0.562	0.444	0.4	0.245	0.00307923	0.127	0.31616	0.083	0.675915
chr12	49716630	49717018	0	0	0	0.059	0	1	0	1	0.059	1
chr12	49735719	49736875	0.1	0.4	0.127	0.567	0.3	0.689032	0.027	1	0.467	0.496333
chr12	49738680	49740841	0.058	0.524	0	0.047	0.466	1.56e-06	-0.058	0.000920598	-0.011	0.961059
chr12	49760221	49761127	0.004	0.007	0	0.005	0.003	1	-0.004	1	0.001	1
chr12	49961630	49962219	0.015	0.006	0.004	0.001	-0.009	0.737739	-0.011	0.325515	-0.014	0.0935441
chr12	50188655	50188961	0.808	0.765	0.813	0.817	-0.043	1	0.005	1	0.009	1
chr12	50236638	50236975	0.089	0	0	0.021	-0.089	0.0283548	-0.089	0.000128186	-0.068	0.147509
chr12	50297580	50297988	0.892	0.9	0.84	0.914	0.008	1	-0.052	0.908689	0.022	1
chr12	50418935	50419400	0.004	0.006	0	0.003	0.002	1	-0.004	0.426466	-0.001	1
chr12	50505138	50506235	0.006	0	0.005	0.026	-0.006	0.757863	-0.001	1	0.02	0.264525
chr12	50560726	50561386	0.01	0	0.007	0	-0.01	0.908089	-0.003	1	-0.01	0.732109
chr12	51610892	51611724	0.026	0.025	0	0.188	-0.001	1	-0.026	0.330672	0.162	0.569522
chr12	51632489	51633162	0.004	0.009	0.002	0.005	0.005	0.815941	-0.002	0.990653	0.001	1
chr12	51785279	51785821	0.007	0.036	0	0.02	0.029	0.304469	-0.007	1	0.013	0.815767
chr12	51984474	51985284	0.009	0.008	0	0	-0.001	1	-0.009	0.689943	-0.009	0.732109
chr12	52214179	52216138	0.387	0.425	0.673	0.432	0.038	0.956632	0.286	0.397756	0.045	1
chr12	52444553	52445421	0.04	0	0.006	0.005	-0.04	0.912305	-0.034	0.404415	-0.035	0.156981
chr12	52701962	52702560	0.015	0.205	0.03	0.013	0.19	0.724674	0.015	0.831571	-0.002	1
chr12	53107912	53108471	0.886	0.814	0.822	0.762	-0.072	0.795514	-0.064	0.96292	-0.124	0.740766
chr12	53342805	53343162	0.031	0.004	0.013	0	-0.027	0.441654	-0.018	0.987215	-0.031	5.76e-12
chr12	53359192	53359507	0.826	0.847	0.835	0.844	0.021	1	0.009	1	0.018	1
chr12	53440579	53440840	0.004	0.016	0.011	0.004	0.012	0.150047	0.007	0.591772	0	1
chr12	53472814	53473491	0.059	0	0.038	0	-0.059	0.00103905	-0.021	0.829748	-0.059	0.00130547
chr12	53661928	53662429	0.054	0.012	0.006	0.005	-0.042	0.00378571	-0.048	4.33e-05	-0.049	2.38e-05
chr12	53715133	53715516	0.036	0.006	0.011	0.011	-0.03	0.0218538	-0.025	0.0917249	-0.025	0.133092
chr12	53718632	53719778	0.037	0.297	0.037	0.1	0.26	0.0434162	0	1	0.063	0.619619
chr12	53894450	53895313	0.008	0.005	0.024	0.021	-0.003	0.967174	0.016	0.159538	0.013	0.626253
chr12	54019812	54020283	0.008	0.004	0.002	0.005	-0.004	0.891063	-0.006	0.609965	-0.003	0.952964
chr12	54338761	54339168	0.869	0.9	0.9	0.908	0.031	1	0.031	1	0.039	1
chr12	54354529	54355491	0.773	0.679	0.875	0.679	-0.094	1	0.102	0.838114	-0.094	1
chr12	54359658	54359906	0.07	0.664	0.76	0.579	0.594	0.000867038	0.69	0.000615676	0.509	0.0026975
chr12	54366815	54369103	0.018	0.931	0.732	0.872	0.913	7.87e-06	0.714	0.00258325	0.854	1.58e-05
chr12	54393374	54394648	0	0.012	0.004	0.008	0.012	0.157367	0.004	0.618488	0.008	0.732109
chr12	54399906	54400495	0.191	0.626	0.48	0.448	0.435	0.0137091	0.289	0.206313	0.257	0.264525
chr12	54424610	54425173	0.889	0.969	0.971	0.939	0.08	0.4164	0.082	0.42084	0.05	0.789194
chr12	54427025	54428709	0.772	0.85	0.645	0.365	0.078	0.737566	-0.127	0.683622	-0.407	0.0374981
chr12	54440642	54441543	0.899	0.889	0.892	0.885	-0.01	1	-0.007	1	-0.014	1
chr12	54500127	54501158	0.817	0.878	0.881	0.886	0.061	0.887767	0.064	0.779526	0.069	0.851272
chr12	54784900	54785238	0	0	0	0	0	1	0	1	0	1
chr12	56039988	56040337	0.04	0.101	0.297	0.053	0.061	0.462018	0.257	0.00799222	0.013	0.89524
chr12	56101212	56101600	0.121	0.412	0.089	0.122	0.291	0.108766	-0.032	0.993472	0.001	1
chr12	56122017	56123186	0.018	0.221	0	0.038	0.203	0.031334	-0.018	0.426354	0.02	0.89641
chr12	56136783	56137784	0.2	0.018	0.019	0.048	-0.182	0.0101377	-0.181	0.0116345	-0.152	0.0462965
chr12	56320739	56321628	0.029	0.019	0	0	-0.01	1	-0.029	0.0582913	-0.029	0.806695
chr12	56329518	56329790	0.903	0.944	0.978	0.971	0.041	0.881791	0.075	0.637737	0.068	0.732109
chr12	56360467	56360909	0.009	0.009	0.003	0.039	0	1	-0.006	0.861046	0.03	0.0553034
chr12	56435573	56436406	0.049	0.037	0.022	0.009	-0.012	0.915222	-0.027	0.489672	-0.04	0.044577
chr12	56472792	56474393	0.1	0.029	0.1	0.115	-0.071	0.763714	0	1	0.015	1
chr12	56693680	56694345	0.01	0.005	0.005	0.006	-0.005	0.740585	-0.005	0.618488	-0.004	0.784153
chr12	56709458	56710110	0.05	0	0	0.01	-0.05	0.0814894	-0.05	0.0798113	-0.04	0.400692
chr12	56842846	56843255	0.02	0.005	0.003	0.01	-0.015	0.358777	-0.017	0.222606	-0.01	0.889093
chr12	56881401	56882702	0.474	0.462	0.372	0.271	-0.012	1	-0.102	0.711237	-0.203	0.162413
chr12	57028393	57028747	0	0	0.007	0.008	0	1	0.007	0.691731	0.008	0.732969
chr12	57039047	57039823	0.021	0.003	0	0.011	-0.018	0.15743	-0.021	0.93032	-0.01	0.744961
chr12	57081290	57082445	0.018	0.013	0.006	0.021	-0.005	0.915645	-0.012	0.240499	0.003	1
chr12	57118977	57119374	0.077	0.036	0.067	0.005	-0.041	0.890643	-0.01	1	-0.072	0.00246772
chr12	57631932	57634578	0.403	0.602	0.509	0.537	0.199	0.249521	0.106	0.689943	0.134	0.637121
chr12	57636557	57637673	0.12	0.071	0.021	0.013	-0.049	0.383146	-0.099	0.0134646	-0.107	0.00497018
chr12	57940563	57940981	0.015	0	0.034	0.015	-0.015	0.690503	0.019	0.743683	0	1
chr12	58014708	58015697	0.02	0.615	0.551	0.56	0.595	0.0607279	0.531	0.0715658	0.54	0.0897095
chr12	58119909	58121551	0.82	0.826	0.802	0.805	0.006	1	-0.018	1	-0.015	1
chr12	58238840	58241046	0.043	0.036	0.003	0.005	-0.007	0.888225	-0.04	0.000756586	-0.038	0.00264477
chr12	58329723	58330004	0	0.086	0	0.035	0.086	0.850912	0	1	0.035	0.939789
chr12	59989651	59990507	0.017	0.094	0	0.019	0.077	0.145699	-0.017	0.697149	0.002	1
chr12	62653865	62654677	0.005	0.018	0.014	0.028	0.013	0.134084	0.009	0.559288	0.023	0.248469
chr12	62860383	62860855	0.003	0.005	0.024	0	0.002	0.98655	0.021	0.295617	-0.003	1
chr12	63328143	63329135	0	0.018	0	0.008	0.018	0.694348	0	1	0.008	0.833568
chr12	63543636	63544967	0.762	0.759	0.682	0.771	-0.003	1	-0.08	0.691731	0.009	1
chr12	64061836	64062774	0.128	0.044	0.151	0.15	-0.084	0.0708448	0.023	0.822745	0.022	1
chr12	64237403	64238401	0.042	0.011	0.019	0	-0.031	0.605639	-0.023	1	-0.042	1
chr12	65152869	65153489	0.036	0.003	0	0.009	-0.033	0.0612331	-0.036	0.212086	-0.027	0.495245
chr12	65174230	65175169	0	0.005	0	0.03	0.005	0.718737	0	1	0.03	0.529466
chr12	65563195	65564396	0.061	0	0.005	0.016	-0.061	0.040924	-0.056	0.0146913	-0.045	0.0612945
chr12	66122788	66123328	0.137	0	0.017	0.009	-0.137	0.0247341	-0.12	0.0828947	-0.128	0.0499861
chr12	66217627	66220181	0.01	0.133	0	0	0.123	0.00599416	-0.01	0.264378	-0.01	0.845196
chr12	66563202	66563945	0.084	0	0.038	0.003	-0.084	0.0132233	-0.046	0.979622	-0.081	0.0280891
chr12	69080580	69081152	0.022	0.005	0.024	0.003	-0.017	0.158122	0.002	1	-0.019	0.0692659
chr12	69753445	69754088	0.027	0.022	0.003	0.008	-0.005	1	-0.024	0.433514	-0.019	0.732109
chr12	69979065	69979724	0.019	0.01	0.006	0.024	-0.009	1	-0.013	0.709082	0.005	1
chr12	70132340	70133559	0.024	0	0.012	0	-0.024	0.202853	-0.012	0.873054	-0.024	0.485756
chr12	70759437	70761052	0.035	0.014	0.004	0.026	-0.021	0.675905	-0.031	0.154273	-0.009	1
chr12	71833192	71834389	0.149	0.64	0.308	0.543	0.491	1.66e-05	0.159	0.0310467	0.394	0.00019436
chr12	72056768	72057787	0.04	0.02	0.005	0.01	-0.02	0.583211	-0.035	0.0962552	-0.03	0.42875
chr12	75905219	75905518	0.115	0.01	0.004	0.008	-0.105	1.2e-05	-0.111	0.00284451	-0.107	0.00515428
chr12	76424634	76426316	0.004	0.123	0.004	0.04	0.119	0.239526	0	1	0.036	0.0201147
chr12	77157518	77158405	0.335	0.139	0	0.039	-0.196	0.000505456	-0.335	0.0219165	-0.296	4.38e-06
chr12	77718453	77719440	0.008	0.004	0.01	0.036	-0.004	0.918835	0.002	1	0.028	0.180207
chr12	80083531	80085154	0.002	0	0	0	-0.002	0.849628	-0.002	0.687713	-0.002	0.87902
chr12	81102034	81102716	0.901	0.471	0.905	0.854	-0.43	0.165651	0.004	1	-0.047	0.968653
chr12	82752004	82752746	0.104	0.013	0.005	0	-0.091	4.76e-06	-0.099	2.61e-05	-0.104	0.244944
chr12	85673878	85674700	0.12	0.009	0	0.006	-0.111	0.00210624	-0.12	0.00101694	-0.114	9.47e-06
chr12	89745168	89748144	0.017	0.017	0.018	0.004	0	1	0.001	1	-0.013	0.432215
chr12	89919012	89919904	0.005	0.011	0	0.017	0.006	0.853923	-0.005	0.45706	0.012	0.66542
chr12	90101436	90104065	0.004	0.023	0	0.034	0.019	0.32232	-0.004	1	0.03	0.213454
chr12	93322342	93323498	0.066	0.019	0.005	0.011	-0.047	0.719282	-0.061	0.0437974	-0.055	0.598262
chr12	93963963	93967395	0.028	0.018	0.007	0.01	-0.01	0.809911	-0.021	0.100267	-0.018	0.582811
chr12	94071293	94071655	0.007	0.005	0	0.004	-0.002	1	-0.007	0.425742	-0.003	0.959203
chr12	94853336	94854307	0.083	0	0	0.016	-0.083	0	-0.083	1	-0.067	0.415208
chr12	95610834	95611997	0.009	0.005	0.008	0.004	-0.004	0.777032	-0.001	1	-0.005	0.779358
chr12	95867584	95868019	0.004	0.003	0.026	0	-0.001	1	0.022	0.704263	-0.004	0.494967
chr12	96183873	96185199	0	0.084	0	0.011	0.084	0.0333016	0	1	0.011	0.732109
chr12	96429014	96429509	0.015	0.003	0.019	0.008	-0.012	0.472566	0.004	1	-0.007	0.830662
chr12	96793191	96794530	0	0	0.009	0	0	1	0.009	0.463973	0	1
chr12	96883286	96883737	0.041	0.025	0	0.011	-0.016	0.727975	-0.041	0.885725	-0.03	0.500718
chr12	98909052	98910261	0.01	0.005	0.005	0.009	-0.005	0.694064	-0.005	0.690958	-0.001	1
chr12	99038272	99039483	0	0.006	0.04	0	0.006	0.731989	0.04	0.0942903	0	1
chr12	99288222	99289374	0.09	0.064	0.028	0.051	-0.026	0.944041	-0.062	0.159818	-0.039	0.945116
chr12	100535916	100536620	0.015	0.006	0	0	-0.009	0.772199	-0.015	0.96292	-0.015	0.469084
chr12	100594486	100594799	0.042	0.008	0.022	0.007	-0.034	0.14	-0.02	0.88439	-0.035	0.127589
chr12	102036253	102036461	0.443	0.635	0.633	0.315	0.192	0.113817	0.19	0.114686	-0.128	0.171226
chr12	103351579	103352695	0.119	0.153	0.178	0.085	0.034	0.854601	0.059	0.680848	-0.034	0.832755
chr12	103889148	103889843	0.065	0.04	0.027	0.1	-0.025	0.98655	-0.038	0.63796	0.035	1
chr12	104609397	104610172	0.857	0.847	0.832	0.871	-0.01	1	-0.025	1	0.014	1
chr12	104680737	104681096	0	0.03	0.03	0.03	0.03	0.772783	0.03	0.980441	0.03	1
chr12	104697348	104697984	0.899	0.853	0.871	0.91	-0.046	0.944454	-0.028	1	0.011	1
chr12	104850253	104852395	0	0.038	0	0.009	0.038	0.568949	0	1	0.009	0.839171
chr12	106751416	106751965	0.009	0.01	0	0.006	0.001	1	-0.009	0.425655	-0.003	1
chr12	106979429	106981086	0.879	0.878	0.806	0.867	-0.001	1	-0.073	0.830311	-0.012	1
chr12	107167762	107168747	0.053	0.008	0.004	0	-0.045	0.0576765	-0.049	0.0172503	-0.053	0.000339186
chr12	107711603	107714107	0.02	0.176	0.02	0.055	0.156	0.122632	0	1	0.035	0.500258
chr12	108522950	108523852	0.121	0.2	0	0.169	0.079	0.939971	-0.121	0.000761464	0.048	0.950252
chr12	108908702	108909475	0	0	0.008	0.005	0	1	0.008	0.860099	0.005	0.87902
chr12	108954495	108955023	0	0.007	0.003	0.011	0.007	0.70337	0.003	0.707952	0.011	0.744961
chr12	109535264	109536431	0.014	0.041	0.016	0.006	0.027	0.689032	0.002	1	-0.008	0.948782
chr12	110271000	110271582	0.322	0.709	0.245	0.331	0.387	0.00108886	-0.077	0.631165	0.009	1
chr12	110337980	110338591	0.039	0.246	0.03	0.076	0.207	0.000782917	-0.009	0.901074	0.037	0.190568
chr12	110905879	110907183	0.023	0.005	0.005	0.006	-0.018	0.0501668	-0.018	0.0200717	-0.017	0.0684577
chr12	110939456	110940173	0.067	0	0	0.013	-0.067	0	-0.067	1	-0.054	0.532068
chr12	111051693	111052150	0	0.042	0.014	0	0.042	0.216428	0.014	0.430394	0	1
chr12	111180006	111181028	0.056	0.047	0	0	-0.009	1	-0.056	0.465575	-0.056	0.956197
chr12	111471960	111473546	0	0	0.023	0	0	1	0.023	0.426466	0	1
chr12	111474953	111475242	0.8	0.808	0.757	0.799	0.008	1	-0.043	1	-0.001	1
chr12	112450905	112451856	0.006	0	0	0	-0.006	0.687776	-0.006	0.689476	-0.006	0.732109
chr12	113900750	113906442	0.731	0.793	0.499	0.567	0.062	0.771867	-0.232	0.0361298	-0.164	0.343821
chr12	113908887	113910681	0.614	0.753	0.51	0.546	0.139	0.360808	-0.104	0.689943	-0.068	0.863595
chr12	113917394	113918107	0.45	0.48	0.357	0.407	0.03	0.992927	-0.093	0.629473	-0.043	0.969739
chr12	114029318	114029752	0.049	0.072	0.007	0.028	0.023	0.724674	-0.042	0.0244028	-0.021	0.707852
chr12	114845861	114847650	0.7	0.823	0.641	0.735	0.123	0.412163	-0.059	0.90241	0.035	1
chr12	115102687	115103982	0.866	0.89	0.889	0.886	0.024	1	0.023	1	0.02	1
chr12	115112014	115112627	0.75	0.887	0.765	0.878	0.137	0.77671	0.015	1	0.128	0.869553
chr12	115120774	115122945	0	0	0	0.002	0	1	0	1	0.002	0.920011
chr12	117536290	117537421	0.059	0.038	0.035	0.019	-0.021	1	-0.024	0.845922	-0.04	0.45775
chr12	118541054	118542135	0	0.013	0.013	0.018	0.013	0.26799	0.013	0.45706	0.018	0.326884
chr12	118573730	118574731	0	0.266	0.024	0.032	0.266	0.0189446	0.024	0.181125	0.032	0.486497
chr12	118809324	118811021	0.05	0.024	0.011	0.01	-0.026	0.662097	-0.039	0.0445969	-0.04	0.287985
chr12	120031494	120033212	0.456	0.532	0.418	0.313	0.076	0.672065	-0.038	0.943632	-0.143	0.242305
chr12	120875654	120876366	0.01	0.006	0.003	0.018	-0.004	0.963208	-0.007	0.652429	0.008	0.968653
chr12	120906678	120907894	0.005	0.005	0.008	0.013	0	1	0.003	1	0.008	0.546043
chr12	120933649	120934713	0.012	0.034	0.036	0.026	0.022	0.635004	0.024	0.1864	0.014	0.560747
chr12	121341414	121342436	0.01	0	0	0.006	-0.01	0.694348	-0.01	0.697149	-0.004	1
chr12	121837380	121838396	0.15	0.015	0.003	0.054	-0.135	2.14e-07	-0.147	1.24e-09	-0.096	0.000229913
chr12	121890758	121891144	0.844	0.817	0.866	0.855	-0.027	1	0.022	1	0.011	1
chr12	122238028	122239351	0.056	0.028	0.001	0.038	-0.028	0.560741	-0.055	0.00031256	-0.018	1
chr12	122265374	122265954	0.885	0.899	0.873	0.883	0.014	1	-0.012	1	-0.002	1
chr12	122516193	122517207	0.006	0.004	0	0.003	-0.002	0.987453	-0.006	0.426944	-0.003	0.90805
chr12	122750769	122751228	0.012	0.069	0	0.01	0.057	0.0312256	-0.012	0.425742	-0.002	1
chr12	123011261	123011765	0.007	0.003	0	0.016	-0.004	0.762517	-0.007	0.257733	0.009	0.732969
chr12	123459151	123460032	0.014	0	0.007	0.032	-0.014	0.264655	-0.007	0.822606	0.018	0.493594
chr12	123464820	123465972	0.016	0.127	0.018	0.033	0.111	0.131555	0.002	1	0.017	0.827462
chr12	123634826	123636176	0.022	0.21	0.048	0.024	0.188	0.00479756	0.026	0.635849	0.002	1
chr12	123868267	123869381	0.069	0.01	0	0.008	-0.059	0.0314387	-0.069	1e-11	-0.061	0.00688461
chr12	123920582	123921462	0.032	0.136	0.006	0.038	0.104	0.125982	-0.026	0.260359	0.006	1
chr12	124017593	124018994	0	0	0	0.024	0	1	0	1	0.024	0.762792
chr12	124068935	124069699	0.12	0.024	0.025	0.022	-0.096	0.00454951	-0.095	0.0212021	-0.098	0.00202913
chr12	124155578	124156171	0.016	0.029	0.014	0.009	0.013	0.771867	-0.002	1	-0.007	0.76449
chr12	124196646	124197507	0.055	0	0.085	0	-0.055	0.737739	0.03	0.600991	-0.055	0.587602
chr12	124272128	124272585	0.856	0.761	0.842	0.808	-0.095	0.797148	-0.014	1	-0.048	1
chr12	124456573	124458728	0.032	0.064	0.019	0.044	0.032	0.976378	-0.013	0.902159	0.012	1
chr12	125223520	125223750	0.571	0.797	0.8	0.49	0.226	0.117178	0.229	0.564044	-0.081	0.795796
chr12	125299474	125299874	0.492	0.456	0.433	0.409	-0.036	1	-0.059	1	-0.083	1
chr12	125347784	125348688	0.25	0	0	0.187	-0.25	1	-0.25	1	-0.063	0.946384
chr12	125398558	125399899	0	0	0.009	0.083	0	1	0.009	0.979622	0.083	0.91329
chr12	125549672	125550311	0	0	0	0.033	0	1	0	1	0.033	0.736788
chr12	125670117	125672112	0.112	0.029	0.005	0.017	-0.083	0.0602546	-0.107	0.113588	-0.095	0.192612
chr12	127210778	127211651	0.441	0.525	0.383	0.55	0.084	0.884028	-0.058	1	0.109	0.887743
chr12	127630511	127631199	0.457	0.758	0.578	0.775	0.301	0.559227	0.121	0.957675	0.318	0.408295
chr12	128850549	128850755	0.019	0.2	0.045	0.037	0.181	0.00606982	0.026	0.942945	0.018	0.894564
chr12	129429603	129429843	0.965	0.987	0.719	0.671	0.022	0.918835	-0.246	0.0661367	-0.294	0.732109
chr12	130645327	130648988	0.451	0.68	0.361	0.827	0.229	0.289293	-0.09	0.829748	0.376	0.217982
chr12	130935712	130935963	0.738	0.836	0.687	0.621	0.098	0.771604	-0.051	1	-0.117	0.806695
chr12	131171168	131171548	0.457	0.719	0.107	0.13	0.262	0.112131	-0.35	0.0152311	-0.327	0.0217916
chr12	131200509	131200726	0.121	0.09	0.068	0.009	-0.031	1	-0.053	0.788059	-0.112	0.69912
chr12	131323203	131323959	0	0	0	0.026	0	1	0	1	0.026	0.500258
chr12	132329177	132330089	0.896	0.884	0.847	0.887	-0.012	1	-0.049	0.936119	-0.009	1
chr12	132568607	132569715	0	0	0.062	0	0	1	0.062	1	0	1
chr12	132627866	132629469	0.012	0.043	0.027	0.015	0.031	0.437953	0.015	0.822745	0.003	1
chr12	132859467	132859952	0.665	0.691	0.454	0.577	0.026	1	-0.211	0.378912	-0.088	0.801929
chr12	132872343	132872586	0.768	0.886	0.789	0.765	0.118	0.612532	0.021	1	-0.003	1
chr12	132896299	132896569	0.584	0.643	0.522	0.703	0.059	1	-0.062	1	0.119	0.722005
chr12	132900224	132901089	0.655	0.637	0.363	0.645	-0.018	1	-0.292	0.709082	-0.01	1
chr12	132930013	132930247	0.688	0.375	0.568	0.118	-0.313	1	-0.12	1	-0.57	1
chr12	132956310	132956928	0.124	0.28	0.027	0.191	0.156	0.186867	-0.097	0.0891569	0.067	0.623122
chr12	132974467	132974675	0.877	0.86	0.75	0.846	-0.017	1	-0.127	0.718555	-0.031	1
chr12	133019796	133020006	0.744	0.822	0.778	0.797	0.078	0.91746	0.034	1	0.053	1
chr12	133136392	133137480	0.333	0.182	0	0	-0.151	1	-0.333	1	-0.333	1
chr12	133404789	133405985	0.113	0.008	0.007	0.007	-0.105	0.0392448	-0.106	0.0267992	-0.106	0.0414926
chr12	133463807	133464858	0.505	0.115	0.461	0.334	-0.39	0.00227997	-0.044	1	-0.171	0.831418
chr12	133484658	133485739	0.462	0.324	0.04	0	-0.138	0.428412	-0.422	0.000101247	-0.462	3.79e-05
chr13	20356147	20357234	0.067	0	0.12	0	-0.067	0.398743	0.053	0.985461	-0.067	0.454327
chr13	21714289	21715115	0.008	0.003	0.014	0.021	-0.005	0.47202	0.006	0.90122	0.013	0.347552
chr13	27825351	27826049	0.054	0.005	0.018	0.014	-0.049	6.83e-05	-0.036	0.16298	-0.04	0.0208312
chr13	28194183	28196249	0.083	0.004	0.022	0.011	-0.079	0.00302051	-0.061	0.0257028	-0.072	0.00895358
chr13	28365545	28365785	0.45	0.447	0.333	0.551	-0.003	1	-0.117	0.991803	0.101	1
chr13	28491488	28492518	0.115	0.33	0.129	0.062	0.215	0.30075	0.014	1	-0.053	0.800182
chr13	28494001	28496099	0.697	0.607	0.63	0.518	-0.09	0.689032	-0.067	0.877873	-0.179	0.425383
chr13	28502362	28502744	0.714	0.7	0.9	0.8	-0.014	1	0.186	1	0.086	1
chr13	28527755	28528996	0.153	0.421	0.2	0	0.268	0.0745016	0.047	0.950938	-0.153	0.00648514
chr13	28542221	28543544	0.057	0.005	0	0.003	-0.052	0.0157194	-0.057	0.0406946	-0.054	0.0127833
chr13	28549839	28550246	0.825	0.893	0.854	0.819	0.068	0.820299	0.029	1	-0.006	1
chr13	28551514	28552973	0.831	0.884	0.862	0.878	0.053	0.938878	0.031	1	0.047	0.94538
chr13	28712176	28713453	0.04	0.007	0	0.004	-0.033	0.0110156	-0.04	0.00372531	-0.036	0.00471906
chr13	29105411	29105676	0.03	0.103	0.033	0.026	0.073	0.225517	0.003	1	-0.004	1
chr13	30688864	30689335	0	0.006	0	0.029	0.006	0.842719	0	1	0.029	0.806695
chr13	30982287	30982827	0.543	0.644	0.579	0.295	0.101	0.935768	0.036	1	-0.248	0.508249
chr13	31191511	31192189	0.015	0.011	0.007	0.033	-0.004	1	-0.008	0.847944	0.018	0.827888
chr13	33589928	33591428	0.25	0.431	0.164	0.279	0.181	0.70337	-0.086	0.966123	0.029	1
chr13	33923930	33924781	0.052	0.006	0	0.004	-0.046	0.0576094	-0.052	0.019599	-0.048	0.044013
chr13	34392127	34392493	0	0.002	0.176	0.003	0.002	1	0.176	1	0.003	1
chr13	36049570	36050159	0	0.015	0	0.016	0.015	1	0	1	0.016	0.956197
chr13	37573273	37573612	0	0	0.029	0	0	1	0.029	0.423611	0	1
chr13	37633395	37633966	0.113	0.016	0.014	0.017	-0.097	0.0679429	-0.099	0.0574839	-0.096	0.0501811
chr13	38923957	38924413	0	0.013	0.049	0.007	0.013	0.418591	0.049	5.66e-08	0.007	0.547659
chr13	41345062	41345570	0.02	0.008	0.002	0.006	-0.012	0.371003	-0.018	0.0161939	-0.014	0.303598
chr13	42614178	42615650	0.028	0.008	0.012	0.031	-0.02	0.413895	-0.016	0.689943	0.003	1
chr13	42621745	42623038	0.019	0.009	0	0.023	-0.01	0.893642	-0.019	0.57764	0.004	1
chr13	44359858	44361696	0.04	0.004	0.017	0.042	-0.036	0.00566786	-0.023	0.372101	0.002	1
chr13	45563288	45564002	0.08	0	0.077	0	-0.08	5.16e-11	-0.003	1	-0.08	1.43e-05
chr13	45914617	45915656	0.042	0	0	0.009	-0.042	0.505457	-0.042	0.0181859	-0.033	0.164236
chr13	46626454	46627019	0.016	0.001	0.005	0.004	-0.015	3.66e-06	-0.011	0.188316	-0.012	0.188936
chr13	47012102	47012440	0.897	0.903	0.91	0.866	0.006	1	0.013	1	-0.031	1
chr13	47370763	47371484	0.008	0	0	0	-0.008	0.689032	-0.008	0.689943	-0.008	0.732109
chr13	48892635	48893857	0.894	0.861	0.875	0.885	-0.033	0.961104	-0.019	1	-0.009	1
chr13	49549822	49551042	0.002	0.006	0.009	0.008	0.004	0.781488	0.007	0.68518	0.006	0.732969
chr13	50509944	50511198	0.104	0.014	0.018	0.058	-0.09	0.0135832	-0.086	0.0127113	-0.046	0.346279
chr13	50697984	50702286	0.407	0.675	0.112	0.298	0.268	0.283369	-0.295	0.390221	-0.109	0.800889
chr13	64385719	64386057	0.886	0.895	0.886	0.903	0.009	1	0	1	0.017	1
chr13	67804593	67805459	0.017	0.008	0.02	0.005	-0.009	0.360909	0.003	1	-0.012	0.169404
chr13	72439362	72440059	0	0	0	0	0	1	0	1	0	1
chr13	73301230	73302154	0	0	0	0.005	0	1	0	1	0.005	1
chr13	73355703	73356612	0.086	0.004	0.007	0.007	-0.082	0.00997761	-0.079	0.0131029	-0.079	0.015324
chr13	73632860	73634370	0.046	0.016	0.006	0.028	-0.03	0.0108203	-0.04	4.14e-05	-0.018	0.221553
chr13	76055077	76056799	0.005	0.056	0	0.005	0.051	0.000277551	-0.005	0.171425	0	1
chr13	76209540	76211213	0.041	0.052	0.014	0.356	0.011	0.912305	-0.027	0.298145	0.315	0.00944396
chr13	77459322	77461099	0.05	0	0	0.01	-0.05	0.00542902	-0.05	0.0186329	-0.04	0.0127833
chr13	77600570	77601428	0.017	0.009	0.024	0	-0.008	0.891765	0.007	1	-0.017	0.656164
chr13	78271801	78272906	0.034	0.009	0.005	0.042	-0.025	0.406832	-0.029	0.241206	0.008	1
chr13	79170114	79171231	0.92	0.934	0.917	0.924	0.014	1	-0.003	1	0.004	1
chr13	79175610	79177985	0.047	0.068	0.033	0.025	0.021	0.909328	-0.014	0.90122	-0.022	0.751994
chr13	79181944	79182222	0.833	0.828	0.819	0.429	-0.005	1	-0.014	1	-0.404	0.589332
chr13	79182859	79183880	0.024	0.597	0.033	0.444	0.573	0.000146596	0.009	1	0.42	0.00674026
chr13	79980004	79980723	0.024	0.008	0.002	0.013	-0.016	0.251292	-0.022	0.0753567	-0.011	0.556213
chr13	80055066	80055713	0.048	0	0.003	0.038	-0.048	0.0390506	-0.045	0.0153595	-0.01	0.905566
chr13	80914013	80915574	0.081	0.007	0.002	0.006	-0.074	0.0233219	-0.079	0.00403622	-0.075	0.00878195
chr13	81229047	81229445	0.825	0.6	0.833	0.759	-0.225	0.495821	0.008	1	-0.066	1
chr13	88323569	88324640	0.038	0	0	0.017	-0.038	0.00298693	-0.038	1	-0.021	0.878077
chr13	88326600	88326919	0.02	0.513	0	0.025	0.493	1.77e-10	-0.02	0.847132	0.005	1
chr13	91827249	91827719	0.76	0.786	0.785	0.78	0.026	1	0.025	1	0.02	1
chr13	91999541	92001441	0.08	0.006	0.143	0.006	-0.074	0.00198102	0.063	0.326485	-0.074	5.06e-06
chr13	93879245	93880877	0.091	0.007	0	0.023	-0.084	2.7e-07	-0.091	0.545765	-0.068	3.37e-06
chr13	96742138	96744162	0.009	0.08	0	0.108	0.071	0.0515126	-0.009	0.390438	0.099	0.105813
chr13	100153365	100154138	0.012	0.007	0.004	0.021	-0.005	0.912486	-0.008	0.643571	0.009	0.830103
chr13	100547633	100548911	0.897	0.883	0.903	0.889	-0.014	1	0.006	1	-0.008	1
chr13	100608122	100609686	0.863	0.792	0.806	0.883	-0.071	0.850433	-0.057	0.915519	0.02	1
chr13	100620241	100624348	0.008	0.007	0.01	0.014	-0.001	1	0.002	1	0.006	0.789194
chr13	100641334	100642188	0.244	0.671	0.308	0.799	0.427	0.0328441	0.064	0.767981	0.555	0.0044051
chr13	103425298	103426887	0.858	0.889	0.847	0.847	0.031	1	-0.011	1	-0.011	1
chr13	103450877	103453216	0.006	0.013	0.008	0.004	0.007	0.687255	0.002	0.957675	-0.002	1
chr13	110965774	110966223	0.441	0.428	0.45	0.459	-0.013	1	0.009	1	0.018	1
chr13	111364718	111368530	0	0.007	0.021	0	0.007	0.772783	0.021	0.833099	0	1
chr13	112200212	112200893	0.726	0.83	0.681	0.521	0.104	0.912305	-0.045	1	-0.205	0.71358
chr13	113714784	113715160	0.908	0.862	0.778	0.806	-0.046	0.946733	-0.13	0.522606	-0.102	0.686731
chr13	114461829	114462490	0	0	0	0	0	1	0	1	0	1
chr13	114462702	114462957	0	0.003	0.007	0.019	0.003	1	0.007	0.993472	0.019	1
chr14	19888058	19890323	0.871	0.876	0.881	0.891	0.005	1	0.01	1	0.02	1
chr14	21077875	21078094	0	0	0	0	0	1	0	1	0	1
chr14	21492735	21494270	0.889	0.154	0.154	0.914	-0.735	0.111718	-0.735	0.110435	0.025	1
chr14	21537082	21537355	0.092	0.603	0.152	0.164	0.511	0.00510467	0.06	0.559288	0.072	0.622354
chr14	21558547	21561443	0.711	0.77	0.727	0.59	0.059	1	0.016	1	-0.121	0.937451
chr14	21571835	21572520	0.028	0	0.013	0.011	-0.028	0.837615	-0.015	0.994317	-0.017	0.996049
chr14	21978945	21979699	0.011	0.015	0.007	0.007	0.004	1	-0.004	1	-0.004	1
chr14	23235774	23236578	0.038	0	0.02	0	-0.038	0.183859	-0.018	0.852393	-0.038	0.971945
chr14	23291689	23292278	0.068	0.03	0.008	0.025	-0.038	0.324581	-0.06	0.0202009	-0.043	0.147327
chr14	23340854	23341492	0.013	0.013	0.017	0.026	0	1	0.004	1	0.013	1
chr14	23479310	23479532	0.067	0.007	0.009	0.01	-0.06	0.0419603	-0.058	0.058542	-0.057	0.0846581
chr14	23563978	23564724	0.016	0.005	0.008	0.007	-0.011	0.0583051	-0.008	0.639853	-0.009	0.196587
chr14	23770512	23771902	0.097	0	0.004	0	-0.097	0.0288656	-0.093	1.55e-08	-0.097	0.022465
chr14	23790212	23790659	0.044	0.025	0.028	0	-0.019	0.837615	-0.016	1	-0.044	0.919382
chr14	24020571	24021142	0.01	0.005	0.006	0.009	-0.005	0.504541	-0.004	0.856155	-0.001	1
chr14	24036399	24037076	0.134	0.019	0.015	0.01	-0.115	0.336881	-0.119	0.159614	-0.124	0.326015
chr14	24550317	24551148	0.208	0.131	0	0.091	-0.077	0.281085	-0.208	6.3e-05	-0.117	0.693572
chr14	24563256	24563886	0.005	0.028	0.007	0.011	0.023	0.285872	0.002	1	0.006	0.901245
chr14	24583268	24584243	0.026	0.015	0.003	0.036	-0.011	0.854454	-0.023	0.242082	0.01	0.951502
chr14	24657555	24658221	0.01	0.056	0.007	0.012	0.046	0.0620998	-0.003	1	0.002	1
chr14	24682402	24682837	0.014	0	0	0.005	-0.014	0.398743	-0.014	0.41222	-0.009	0.787681
chr14	24701646	24701992	0.082	0.034	0.006	0.01	-0.048	0.12252	-0.076	0.00824732	-0.072	0.0140868
chr14	24711371	24712034	0.017	0.017	0	0	0	1	-0.017	0.318343	-0.017	0.744961
chr14	24768620	24769364	0.033	0	0.024	0	-0.033	0.813857	-0.009	0.815789	-0.033	0.152741
chr14	24801680	24802153	0.974	0.98	0.985	0.971	0.006	0.850373	0.011	0.604384	-0.003	1
chr14	24868163	24868590	0.067	0.143	0	0.211	0.076	1	-0.067	1	0.144	0.87902
chr14	24898779	24899288	0	0.028	0	0.006	0.028	0.409022	0	1	0.006	0.732969
chr14	24911411	24912119	0.168	0.014	0.077	0.064	-0.154	0.00734823	-0.091	0.718481	-0.104	0.0294587
chr14	29243403	29243763	0.033	0.373	0.104	0.077	0.34	0.230453	0.071	0.323394	0.044	0.952282
chr14	31028133	31028812	0	0	0.003	0.006	0	1	0.003	0.916914	0.006	0.732969
chr14	31494794	31496056	0.009	0.006	0.009	0.002	-0.003	1	0	1	-0.007	0.674081
chr14	31889168	31890024	0	0.034	0.018	0.084	0.034	0.980546	0.018	1	0.084	0.968653
chr14	32545276	32547141	0.018	0	0	0	-0.018	1	-0.018	0.305316	-0.018	0.654395
chr14	34268946	34270438	0.852	0.87	0.863	0.867	0.018	1	0.011	1	0.015	1
chr14	34529120	34529959	0	0.19	0.133	0.167	0.19	0.00814163	0.133	0.00291357	0.167	0.0268617
chr14	35098694	35099478	0.021	0	0.011	0.019	-0.021	0.286587	-0.01	0.82565	-0.002	1
chr14	35342845	35344526	0.042	0.01	0	0.022	-0.032	0.149489	-0.042	0.00517656	-0.02	0.695399
chr14	35591126	35592003	0.033	0.04	0.008	0.005	0.007	1	-0.025	0.419664	-0.028	0.314911
chr14	35761400	35761854	0	0	0.012	0	0	1	0.012	0.973286	0	1
chr14	35838239	35838628	0.704	0.834	0.816	0.816	0.13	0.818552	0.112	0.893361	0.112	0.908341
chr14	36002598	36005013	0.51	0.521	0.156	0.318	0.011	1	-0.354	0.523775	-0.192	0.402422
chr14	36983440	36983738	0.868	0.88	0.88	0.927	0.012	1	0.012	1	0.059	0.80279
chr14	36986362	36990576	0.261	0.727	0.1	0.458	0.466	0.0025273	-0.161	0.136434	0.197	0.394251
chr14	36991594	36992488	0.856	0.841	0.855	0.852	-0.015	1	-0.001	1	-0.004	1
chr14	37049333	37051726	0.918	0.309	0.249	0.5	-0.609	7.11e-05	-0.669	2.48e-07	-0.418	0.00378886
chr14	37131181	37132785	0.449	0.661	0.5	0.62	0.212	0.354919	0.051	1	0.171	0.61526
chr14	37641232	37641879	0.063	0.008	0.009	0.029	-0.055	0.0337824	-0.054	0.0482952	-0.034	0.495245
chr14	37666686	37667493	0	0.013	0.015	0.084	0.013	1	0.015	0.993472	0.084	1
chr14	38052645	38054166	0.042	0.129	0.072	0.092	0.087	0.0608214	0.03	0.868564	0.05	0.723204
chr14	38063663	38065665	0.008	0.355	0.016	0.034	0.347	3.68e-05	0.008	0.72643	0.026	0.265238
chr14	38678245	38680937	0.8	0.805	0.844	0.811	0.005	1	0.044	1	0.011	1
chr14	39572095	39572703	0.025	0.005	0.011	0	-0.02	0.415346	-0.014	0.713962	-0.025	0.271808
chr14	39644344	39645022	0.025	0.007	0.003	0.019	-0.018	0.173735	-0.022	0.0679242	-0.006	0.88432
chr14	39900676	39902206	0.023	0	0.078	0.025	-0.023	0.138934	0.055	0.114548	0.002	1
chr14	50052650	50053033	0.024	0.012	0.021	0.011	-0.012	0.895461	-0.003	1	-0.013	0.889113
chr14	50065184	50066027	0	0	0.017	0.007	0	1	0.017	0.64784	0.007	0.800889
chr14	50086955	50088261	0.212	0.011	0.045	0.101	-0.201	0.000284531	-0.167	0.0150732	-0.111	0.836702
chr14	50154754	50155239	0.156	0.568	0.094	0.435	0.412	0.0208765	-0.062	0.675919	0.279	0.25852
chr14	50234243	50235538	0.063	0.015	0.01	0.004	-0.048	0.00638842	-0.053	0.0001	-0.059	3.09e-07
chr14	50329570	50329902	0.009	0	0.003	0	-0.009	0.39983	-0.006	0.689476	-0.009	0.485756
chr14	50359340	50360797	0.054	0	0.003	0.026	-0.054	0.104975	-0.051	0.0022055	-0.028	0.637203
chr14	50582970	50583504	0	0	0.036	0	0	1	0.036	0.000929975	0	1
chr14	50697800	50698733	0.018	0.001	0.038	0.006	-0.017	0.0261847	0.02	0.473287	-0.012	0.662491
chr14	50778680	50779544	0.024	0.009	0.011	0.006	-0.015	0.662698	-0.013	0.764332	-0.018	0.530252
chr14	51134480	51135304	0.131	0.008	0.023	0.005	-0.123	5.05e-08	-0.108	1.51e-05	-0.126	1.06e-05
chr14	51560116	51562487	0.135	0.25	0.102	0.141	0.115	0.365386	-0.033	0.934476	0.006	1
chr14	52534581	52536722	0.096	0	0	0	-0.096	0.75359	-0.096	0.901499	-0.096	0.249388
chr14	53019038	53020214	0.019	0	0.042	0.01	-0.019	0.689032	0.023	0.779089	-0.009	0.968653
chr14	53257664	53258400	0.041	0.008	0	0.022	-0.033	0.465985	-0.041	0.275043	-0.019	0.836702
chr14	53618865	53620039	0	0	0.014	0.027	0	1	0.014	0.701185	0.027	0.628749
chr14	54420184	54422958	0.883	0.71	0.554	0.816	-0.173	0.581885	-0.329	0.0707675	-0.067	0.902835
chr14	54955388	54955831	0.029	0.004	0.006	0	-0.025	0.135146	-0.023	0.100892	-0.029	0.0633623
chr14	54976311	54976995	0	0.017	0	0.013	0.017	0.426281	0	1	0.013	0.554167
chr14	55031826	55035030	0.017	0.023	0.006	0.022	0.006	1	-0.011	0.821787	0.005	1
chr14	56046634	56047986	0	0.037	0.024	0.012	0.037	0.980546	0.024	0.941004	0.012	0.992919
chr14	57260878	57262123	0.799	0.658	0.801	0.589	-0.141	0.943193	0.002	1	-0.21	0.806695
chr14	57274607	57276840	0.803	0.823	0.823	0.834	0.02	1	0.02	1	0.031	1
chr14	57278068	57278287	0.88	0.889	0.905	0.902	0.009	1	0.025	1	0.022	1
chr14	57735106	57735704	0.109	0	0.01	0.011	-0.109	0.000206458	-0.099	0.00162286	-0.098	0.00123078
chr14	57856944	57858351	0.081	0	0.01	0	-0.081	0.09213	-0.071	0.000893498	-0.081	0.000464602
chr14	58711351	58711897	0.062	0.019	0	0.011	-0.043	0.455666	-0.062	0.0942245	-0.051	0.438193
chr14	59930634	59932251	0.889	0.875	0.188	0.273	-0.014	1	-0.701	0.109831	-0.616	0.193658
chr14	60043242	60043594	0.062	0.017	0	0	-0.045	0.0503629	-0.062	0.460544	-0.062	0.00533594
chr14	60336951	60337461	0.009	0	0	0	-0.009	0.70337	-0.009	0.707952	-0.009	0.744961
chr14	60558340	60559176	0.013	0.007	0	0.003	-0.006	0.967174	-0.013	0.443045	-0.01	0.649465
chr14	60951976	60952946	0.856	0.861	0.786	0.898	0.005	1	-0.07	1	0.042	0.992174
chr14	60975732	60978180	0.871	0.819	0.883	0.798	-0.052	0.843785	0.012	1	-0.073	0.839148
chr14	61114102	61116552	0.028	0.011	0.005	0.006	-0.017	0.334915	-0.023	0.0687027	-0.022	0.0909509
chr14	61123613	61124613	0.039	0.067	0	0.008	0.028	0.782774	-0.039	0.241054	-0.031	0.498024
chr14	61188116	61190772	0.009	0.011	0.005	0.03	0.002	1	-0.004	0.707952	0.021	0.199886
chr14	64108343	64108952	0.003	0.003	0.01	0.005	0	1	0.007	0.847798	0.002	0.971258
chr14	64319622	64320526	0.071	0	0.005	0.011	-0.071	0.00874007	-0.066	0.0190132	-0.06	0.0457921
chr14	64805109	64805785	0.04	0.011	0	0	-0.029	0.696334	-0.04	0.462093	-0.04	0.503627
chr14	64969967	64972180	0.011	0.021	0.006	0	0.01	0.911739	-0.005	0.908191	-0.011	0.469084
chr14	65006874	65009197	0.638	0.832	0.4	0.637	0.194	0.162638	-0.238	0.129017	-0.001	1
chr14	65068368	65068668	0.638	0.659	0.659	0.672	0.021	1	0.021	1	0.034	1
chr14	65381075	65381382	0.336	0	0.041	0.006	-0.336	6.75e-05	-0.295	0.000780983	-0.33	0.000106509
chr14	65568454	65570009	0.029	0	0.006	0.003	-0.029	0.188572	-0.023	0.661791	-0.026	0.35696
chr14	65878486	65880370	0	0	0.008	0.044	0	1	0.008	1	0.044	0.610652
chr14	66974369	66976235	0.005	0.005	0.03	0.097	0	1	0.025	0.117318	0.092	0.0752308
chr14	67826139	67827526	0.03	0.014	0.004	0.005	-0.016	0.397379	-0.026	0.0437239	-0.025	0.0128168
chr14	67940174	67940670	0.841	0.873	0.875	0.841	0.032	1	0.034	1	0	1
chr14	68140972	68141882	0	0.008	0.007	0.006	0.008	0.465521	0.007	0.417746	0.006	0.271916
chr14	69259612	69262900	0.064	0.226	0.011	0.089	0.162	0.0978296	-0.053	0.390438	0.025	0.909032
chr14	69444639	69446826	0.004	0.003	0.02	0.003	-0.001	1	0.016	0.461707	-0.001	1
chr14	69726250	69728393	0.083	0.06	0.009	0	-0.023	1	-0.074	0.0620146	-0.083	1
chr14	70233570	70234668	0	0.011	0.083	0	0.011	1	0.083	1	0	1
chr14	70655095	70656077	0.07	0.006	0.015	0	-0.064	0.000468564	-0.055	0.00108708	-0.07	0.000258171
chr14	71108008	71109332	0.013	0.022	0.005	0	0.009	0.899815	-0.008	0.779341	-0.013	0.538491
chr14	73358789	73360934	0.12	0.11	0.003	0.022	-0.01	1	-0.117	0.000361838	-0.098	0.00647262
chr14	73493461	73493970	0	0	0	0.07	0	1	0	1	0.07	0.630886
chr14	73602898	73603747	0	0.067	0	0.014	0.067	7.62e-05	0	1	0.014	0.732109
chr14	74111560	74111766	0.006	0	0.004	0.027	-0.006	0.694348	-0.002	1	0.021	0.377059
chr14	74253387	74254188	0	0	0	0.096	0	1	0	1	0.096	0.575466
chr14	74353202	74353831	0	0	0	0	0	1	0	1	0	1
chr14	74416857	74417358	0.067	0.037	0	0.006	-0.03	0.724674	-0.067	0.00350623	-0.061	0.0924182
chr14	74551326	74551706	0.007	0.02	0.026	0.015	0.013	1	0.019	1	0.008	1
chr14	74706188	74708192	0.866	0.871	0.837	0.795	0.005	1	-0.029	0.991803	-0.071	0.836023
chr14	74724228	74725374	0.399	0.044	0	0.09	-0.355	0.150918	-0.399	0.752124	-0.309	0.643174
chr14	74959680	74960907	0.028	0.01	0.003	0.024	-0.018	0.690503	-0.025	0.267951	-0.004	1
chr14	75077317	75079596	0.281	0.759	0.757	0	0.478	0.298319	0.476	0.32266	-0.281	0.0208094
chr14	75743683	75746798	0.409	0.296	0.532	0.322	-0.113	0.741791	0.123	0.689943	-0.087	0.826016
chr14	76127255	76127914	0.037	0	0	0.016	-0.037	0.00165322	-0.037	0.0015391	-0.021	0.307512
chr14	76819145	76819379	0.071	0.032	0.019	0.022	-0.039	0.508603	-0.052	0.391023	-0.049	0.519667
chr14	76842506	76843846	0.06	0.009	0.007	0.005	-0.051	0.000992437	-0.053	0.000432112	-0.055	0.000398119
chr14	77491938	77495276	0	0.431	0.375	0.536	0.431	0.0429718	0.375	0.0661367	0.536	0.00925765
chr14	77499704	77500024	0.009	0.011	0.007	0.008	0.002	0.983253	-0.002	0.966123	-0.001	1
chr14	77605885	77608304	0.085	0.01	0.011	0.032	-0.075	0.0579581	-0.074	0.111433	-0.053	0.495693
chr14	77786690	77787794	0.009	0.02	0.024	0.017	0.011	0.758805	0.015	0.55736	0.008	0.863176
chr14	77843101	77843746	0.061	0.001	0	0.022	-0.06	0.0469126	-0.061	0.0395825	-0.039	0.352617
chr14	77923870	77924596	0.077	0	0.006	0.012	-0.077	4.79e-12	-0.071	1.1e-08	-0.065	1.28e-07
chr14	77964571	77965670	0.045	0.083	0.055	0	0.038	1	0.01	1	-0.045	1
chr14	78082584	78083250	0.009	0	0	0	-0.009	0.422129	-0.009	0.435708	-0.009	0.477564
chr14	79745153	79746059	0.021	0.012	0.015	0.026	-0.009	0.734282	-0.006	0.918964	0.005	0.925964
chr14	81686385	81687885	0.075	0.003	0	0	-0.072	0.000760302	-0.075	0.0551529	-0.075	0.0655827
chr14	81999751	82000434	0.049	0.023	0.028	0.014	-0.026	0.505264	-0.021	0.668865	-0.035	0.508732
chr14	85997468	85998637	0.447	0.385	0.161	0.23	-0.062	0.821586	-0.286	0.02155	-0.217	0.169404
chr14	88945186	88946537	0.944	0.851	0.866	0.942	-0.093	0.495821	-0.078	0.663017	-0.002	1
chr14	89258396	89259587	0	0.128	0.02	0.034	0.128	0.705575	0.02	0.779341	0.034	0.673263
chr14	89628885	89629199	0.649	0.894	0.893	0.942	0.245	0.506159	0.244	0.568499	0.293	0.341807
chr14	89882421	89884278	0.022	0.063	0.008	0.015	0.041	0.0641316	-0.014	0.672943	-0.007	0.961059
chr14	90420900	90421175	0	0	0.042	0	0	1	0.042	0.72643	0	1
chr14	90526696	90528951	0.198	0.386	0.252	0.032	0.188	0.0880997	0.054	0.868437	-0.166	0.035696
chr14	90848994	90850381	0.1	0.2	0	0.144	0.1	1	-0.1	1	0.044	1
chr14	91883672	91885367	0.028	0.258	0.03	0	0.23	0.439989	0.002	1	-0.028	0.744961
chr14	91975670	91977326	0	0	0.003	0.02	0	1	0.003	1	0.02	0.871723
chr14	92040411	92040876	0.036	0.024	0	0.01	-0.012	0.854601	-0.036	0.0498874	-0.026	0.273577
chr14	92505998	92506811	0	0.033	0	0	0.033	0.724674	0	1	0	1
chr14	92587549	92589022	0.011	0.014	0	0.01	0.003	1	-0.011	0.372321	-0.001	1
chr14	92979726	92981228	0.757	0.619	0.833	0.756	-0.138	0.787812	0.076	1	-0.001	1
chr14	93581083	93582797	0.006	0.015	0.008	0.004	0.009	0.622129	0.002	1	-0.002	0.990901
chr14	93673128	93673917	0.025	0.008	0	0.01	-0.017	0.724674	-0.025	0.362259	-0.015	0.736788
chr14	93896736	93897466	0.225	0.139	0.161	0.225	-0.086	0.328916	-0.064	0.679708	0	1
chr14	94253952	94255733	0.032	0.016	0.005	0.007	-0.016	0.70337	-0.027	0.245655	-0.025	0.382866
chr14	94547001	94547665	0.024	0.01	0.003	0.015	-0.014	0.545562	-0.021	0.0292449	-0.009	0.732109
chr14	95234612	95236569	0.833	0.879	0.852	0.852	0.046	0.8108	0.019	1	0.019	1
chr14	95330983	95331195	0.818	0.667	0.938	0.667	-0.151	1	0.12	1	-0.151	1
chr14	95623080	95624220	0.048	0.006	0.018	0.005	-0.042	0.00347281	-0.03	0.0582913	-0.043	0.00216925
chr14	95826675	95826941	0.3	0.4	0.823	0.91	0.1	1	0.523	0.397797	0.61	0.0895369
chr14	96342209	96343570	0	0.024	0.009	0	0.024	0.938789	0.009	0.93032	0	1
chr14	96857611	96858125	0.054	0	0.071	0.004	-0.054	0.392311	0.017	0.909555	-0.05	0.0167873
chr14	96968154	96969371	0.012	0	0.003	0	-0.012	0.694348	-0.009	0.68955	-0.012	0.178916
chr14	97058943	97059522	0.803	0.803	0.527	0.841	0	1	-0.276	0.514066	0.038	1
chr14	97263559	97264274	0	0	0.003	0.004	0	1	0.003	0.902159	0.004	0.831395
chr14	99741134	99741441	0.036	0.094	0.053	0.09	0.058	0.0346836	0.017	0.388214	0.054	0.0660573
chr14	99946161	99948188	0.117	0.009	0.004	0.011	-0.108	8.72e-06	-0.113	2.03e-06	-0.106	2.24e-05
chr14	100069475	100071813	0.035	0.017	0.025	0.059	-0.018	0.83683	-0.01	1	0.024	0.831287
chr14	100149727	100151073	0.013	0	0	0.008	-0.013	0.507891	-0.013	0.152705	-0.005	0.91649
chr14	100659096	100659611	0	0.052	0.011	0.005	0.052	0.0608725	0.011	0.428701	0.005	0.732109
chr14	100758608	100759439	0.859	0.929	0.1	0.9	0.07	0.853906	-0.759	0.119165	0.041	1
chr14	100771820	100773673	0	0	0.003	0	0	1	0.003	1	0	1
chr14	100795618	100796001	0.837	0.8	0.84	0.828	-0.037	1	0.003	1	-0.009	1
chr14	100842339	100842931	0.053	0.006	0.001	0.012	-0.047	0.000104252	-0.052	3.63e-06	-0.041	0.00147044
chr14	101175195	101176267	0.643	0.802	0.725	0.628	0.159	0.394365	0.082	0.908414	-0.015	1
chr14	101290523	101290868	0.773	0.733	0.768	0.721	-0.04	1	-0.005	1	-0.052	1
chr14	101292863	101293101	0.788	0.787	0.722	0.646	-0.001	1	-0.066	0.99391	-0.142	0.816628
chr14	101531643	101532384	0.561	0.608	0.667	0.411	0.047	1	0.106	1	-0.15	0.968653
chr14	102025989	102031567	0.2	0.758	0.611	0.425	0.558	0.150918	0.411	0.206313	0.225	0.971258
chr14	102050814	102051025	0.524	0.518	0.425	0.459	-0.006	1	-0.099	1	-0.065	1
chr14	102227441	102228854	0	0.005	0.004	0.002	0.005	0.689032	0.004	0.651125	0.002	0.832755
chr14	102247660	102248279	0.908	0.931	0.878	0.929	0.023	1	-0.03	0.979622	0.021	1
chr14	102414257	102415220	0.14	0	0.032	0.029	-0.14	2.82e-05	-0.108	0.00314401	-0.111	0.00328627
chr14	102422151	102422356	0.885	0.897	0.779	0.931	0.012	1	-0.106	0.739778	0.046	0.871472
chr14	102430636	102431898	0	0.028	0.006	0.108	0.028	0.887767	0.006	0.993472	0.108	0.546433
chr14	102552721	102554068	0.008	0.002	0.006	0.011	-0.006	0.666864	-0.002	1	0.003	1
chr14	102605597	102606977	0.017	0.012	0.014	0.008	-0.005	0.984818	-0.003	1	-0.009	0.662815
chr14	102785930	102786538	0	0	0.011	0.007	0	1	0.011	0.757158	0.007	0.819819
chr14	103389016	103390248	0.834	0.833	0.866	0.776	-0.001	1	0.032	1	-0.058	1
chr14	103394397	103397070	0.915	0.923	0.934	0.731	0.008	1	0.019	1	-0.184	0.204651
chr14	103406206	103406683	0.852	0.866	0.923	0.9	0.014	1	0.071	1	0.048	1
chr14	103739578	103740892	0.875	0.889	0.25	0.886	0.014	1	-0.625	0.297282	0.011	1
chr14	103799809	103801661	0.092	0.005	0.008	0.018	-0.087	6.92e-09	-0.084	5.83e-09	-0.074	0.000163553
chr14	103851217	103852708	0	0.015	0.004	0.043	0.015	0.516647	0.004	0.868564	0.043	0.0715649
chr14	104205070	104205329	0.3	0.3	0.769	0.758	0	1	0.469	0.603009	0.458	0.625367
chr14	104313161	104314990	0.222	0.664	0.096	0.62	0.442	1	-0.126	0.913252	0.398	0.578269
chr14	104583036	104584574	0.882	0.718	0.747	0.829	-0.164	0.341915	-0.135	0.564179	-0.053	0.811818
chr14	104601959	104605672	0.216	0.075	0.01	0.354	-0.141	0.504417	-0.206	0.17004	0.138	0.822199
chr14	104800444	104800977	0.444	0.667	0.308	0.571	0.223	1	-0.136	1	0.127	1
chr14	105106461	105106666	0.034	0	0	0	-0.034	0.772199	-0.034	1	-0.034	0.806695
chr14	105266444	105267838	0.011	0.013	0.091	0	0.002	1	0.08	0.0543584	-0.011	1
chr14	105281831	105282975	0.028	0	0.01	0	-0.028	0.277134	-0.018	0.843309	-0.028	1
chr14	105293560	105293879	0.082	0.242	0.015	0.054	0.16	0.112805	-0.067	0.224991	-0.028	0.851962
chr14	105330514	105332186	0.642	0.546	0.133	0.184	-0.096	1	-0.509	0.0279459	-0.458	0.208946
chr14	105444319	105445225	0.004	0.094	0.006	0.005	0.09	0.118684	0.002	1	0.001	1
chr14	105451903	105452561	0	0.017	0.002	0.007	0.017	6.38e-05	0.002	0.391428	0.007	0.482993
chr14	105499802	105500021	0.358	0.647	0.673	0.313	0.289	7.1e-05	0.315	1.49e-05	-0.045	0.500258
chr14	105714491	105716325	0	0.038	0.391	0.008	0.038	0.53553	0.391	0.0567159	0.008	0.485756
chr14	105944421	105945700	0.124	0.2	0.146	0.3	0.076	1	0.022	1	0.176	0.900641
chr14	105956175	105958197	0.01	0.019	0.01	0.01	0.009	0.939971	0	1	0	1
chr14	105992499	105996414	0.157	0.803	0.035	0.067	0.646	6.41e-06	-0.122	0.816973	-0.09	1
chr14	106179817	106180018	0.713	0.762	0.781	0.611	0.049	1	0.068	1	-0.102	0.992585
chr14	106235488	106235793	0.543	0.619	0.437	0.454	0.076	0.89592	-0.106	0.904949	-0.089	0.961059
chr15	20499875	20500858	0	0.043	0	0.04	0.043	1	0	1	0.04	1
chr15	28051538	28051790	0.61	0.804	0.668	0.878	0.194	0.57626	0.058	1	0.268	0.760887
chr15	28339774	28342442	0.869	0.5	0.099	0.742	-0.369	0.555495	-0.77	8.72e-08	-0.127	0.738673
chr15	30395774	30396578	0.026	0	0	0.014	-0.026	0.125285	-0.026	0.764332	-0.012	0.936947
chr15	30918312	30918565	0	0	0.018	0	0	1	0.018	1	0	1
chr15	31617763	31620908	0	0.025	0.008	0.01	0.025	0.0333892	0.008	0.479573	0.01	0.51502
chr15	40211961	40213444	0.046	0.057	0.007	0.02	0.011	1	-0.039	0.42473	-0.026	0.723934
chr15	41047210	41047687	0.009	0.003	0.002	0.007	-0.006	0.566788	-0.007	0.443217	-0.002	1
chr15	41055396	41056787	0.063	0.572	0.016	0.014	0.509	9.65e-05	-0.047	0.192364	-0.049	0.156556
chr15	41217789	41223180	0.023	0.005	0	0.005	-0.018	0.484592	-0.023	0.278169	-0.018	0.534145
chr15	41522828	41523732	0.02	0	0	0	-0.02	0.385382	-0.02	0.622654	-0.02	0.438202
chr15	41708907	41709951	0.005	0.005	0.029	0.014	0	1	0.024	0.270574	0.009	0.644305
chr15	41778393	41778988	0.969	0.954	0.976	0.983	-0.015	0.992242	0.007	1	0.014	1
chr15	41785616	41788539	0.1	0.028	0	0.023	-0.072	0.305864	-0.1	3.86e-12	-0.077	0.411412
chr15	41803443	41805531	0.354	0.644	0.449	0.101	0.29	0.0139676	0.095	0.867538	-0.253	0.010285
chr15	41836145	41836612	0.009	0	0.007	0.005	-0.009	0.689032	-0.002	1	-0.004	1
chr15	41952535	41953222	0.051	0.229	0.015	0	0.178	0.0652876	-0.036	0.625716	-0.051	0.365261
chr15	42120302	42120622	0.044	0	0.02	0.091	-0.044	0.0240977	-0.024	0.600029	0.047	0.792341
chr15	44719186	44720138	0.022	0.04	0.003	0.021	0.018	0.442746	-0.019	0.204068	-0.001	1
chr15	45406467	45406882	0.603	0.536	0.662	0.766	-0.067	1	0.059	1	0.163	0.94538
chr15	47476369	47477499	0	0.108	0.006	0	0.108	0.8854	0.006	1	0	1
chr15	49338363	49338771	0	0	0	0.022	0	1	0	1	0.022	0.966612
chr15	52263568	52264225	0.008	0.021	0.039	0.013	0.013	0.831385	0.031	0.442868	0.005	0.956679
chr15	53097561	53098476	0.961	0.922	0.938	0.889	-0.039	0.806256	-0.023	1	-0.072	0.713402
chr15	55581772	55582571	0.023	0.008	0.006	0	-0.015	0.84689	-0.017	0.788059	-0.023	0.670011
chr15	60296135	60298520	0	0.077	0.022	0	0.077	1	0.022	0.9753	0	1
chr15	63569296	63570100	0.038	0.088	0.013	0.01	0.05	0.372078	-0.025	0.300875	-0.028	0.212978
chr15	64443587	64444821	0.182	0.045	0	0	-0.137	1	-0.182	1	-0.182	1
chr15	64679907	64680233	0.006	0.01	0.004	0.001	0.004	0.865908	-0.002	0.961153	-0.005	0.519459
chr15	65066916	65068352	0	0.186	0.133	0.145	0.186	0.330339	0.133	0.460544	0.145	0.509208
chr15	65116013	65116567	0.975	0.984	1	0.889	0.009	1	0.025	0.795513	-0.086	0.587602
chr15	65476794	65478055	0.041	0	0.006	0	-0.041	0.689032	-0.035	0.165584	-0.041	0.590293
chr15	65669310	65670617	0.007	0.123	0.009	0.021	0.116	0.0692186	0.002	1	0.014	0.716707
chr15	65714742	65715571	0.025	0.016	0	0	-0.009	1	-0.025	0.426466	-0.025	0.978616
chr15	65903211	65903670	0.042	0.005	0.01	0.005	-0.037	0.360906	-0.032	0.205274	-0.037	0.424755
chr15	66648784	66649178	0.05	0	0	0.022	-0.05	0	-0.05	1	-0.028	0.971629
chr15	66789933	66790248	0	0	0	0.011	0	1	0	1	0.011	0.732109
chr15	66993543	66996571	0.001	0.002	0.001	0	0.001	1	0	0.968466	-0.001	0.71358
chr15	67325986	67326256	0.696	0.717	0.739	0.744	0.021	1	0.043	1	0.048	1
chr15	67357339	67359061	0.05	0.111	0.012	0.02	0.061	0.681134	-0.038	0.72643	-0.03	0.857254
chr15	67834786	67835510	0.014	0.005	0	0.025	-0.009	0.607378	-0.014	0.799422	0.011	0.843605
chr15	68115485	68122575	0.458	0.503	0.449	0.349	0.045	0.90978	-0.009	1	-0.109	0.534145
chr15	68126920	68128400	0.903	0.917	0.843	0.915	0.014	1	-0.06	0.908689	0.012	1
chr15	68155872	68156125	0.085	0.013	0	0.012	-0.072	0.182052	-0.085	0.0187054	-0.073	0.180207
chr15	68346303	68347408	0.04	0.012	0.013	0.025	-0.028	0.0976129	-0.027	0.085877	-0.015	0.740582
chr15	68569974	68571058	0.007	0.007	0.021	0.013	0	1	0.014	0.568499	0.006	0.970564
chr15	68851826	68852208	0.079	0.159	0.126	0.156	0.08	0.837859	0.047	0.998853	0.077	0.954554
chr15	69109708	69114001	0.007	0.002	0.011	0.019	-0.005	0.687197	0.004	1	0.012	0.917678
chr15	69222589	69223380	0.785	0.782	0.798	0.792	-0.003	1	0.013	1	0.007	1
chr15	69745049	69745746	0.006	0	0.026	0.009	-0.006	0.29303	0.02	0.78605	0.003	1
chr15	70387929	70393206	0.009	0.025	0.006	0.005	0.016	0.224624	-0.003	0.951293	-0.004	1
chr15	71145995	71146820	0.049	0	0.008	0.021	-0.049	0.00918932	-0.041	0.00814964	-0.028	0.424078
chr15	71407656	71408498	0.155	0.049	0.005	0.011	-0.106	0.000299943	-0.15	8.13e-08	-0.144	6.4e-05
chr15	72766260	72767693	0.002	0.005	0.003	0.006	0.003	0.921383	0.001	1	0.004	0.744961
chr15	73611173	73611529	0.652	0.795	0.791	0.2	0.143	0.76856	0.139	0.801713	-0.452	0.553875
chr15	73659860	73662015	0.302	0.055	0.172	0.509	-0.247	0.0671972	-0.13	0.259947	0.207	0.0984977
chr15	74419870	74423044	0.528	0.518	0.358	0.858	-0.01	1	-0.17	0.436718	0.33	0.0988237
chr15	74425091	74428821	0.88	0.629	0.854	0.672	-0.251	0.0882427	-0.026	1	-0.208	0.135368
chr15	74666184	74666999	0.039	0.012	0.009	0	-0.027	0.590116	-0.03	0.247218	-0.039	0.75515
chr15	74906938	74908538	0.02	0.01	0.006	0.015	-0.01	0.572538	-0.014	0.179891	-0.005	0.968653
chr15	75018186	75019336	0.846	0.306	0.805	0.874	-0.54	0.0234401	-0.041	1	0.028	1
chr15	75182262	75182622	0.008	0.006	0.004	0.016	-0.002	1	-0.004	0.883373	0.008	0.887743
chr15	75198639	75199494	0	0.007	0.002	0	0.007	0.687197	0.002	0.687845	0	1
chr15	75229782	75230660	0.094	0.032	0.007	0	-0.062	0.0691672	-0.087	2.04e-07	-0.094	5.45e-05
chr15	75248277	75249922	0.786	0.431	0.139	0.769	-0.355	0.00712233	-0.647	4.52e-11	-0.017	1
chr15	75251467	75251773	0.779	0.182	0.813	0.826	-0.597	0.202094	0.034	1	0.047	1
chr15	75743081	75748449	0.016	0.005	0.01	0.013	-0.011	0.02741	-0.006	0.482618	-0.003	0.934396
chr15	75870802	75871814	0.07	0.018	0.01	0.08	-0.052	0.108128	-0.06	0.00407155	0.01	1
chr15	75917646	75918212	0.054	0.005	0.016	0.025	-0.049	0.0940311	-0.038	0.482618	-0.029	0.886547
chr15	75939504	75940831	0.028	0.573	0.033	0.212	0.545	8.14e-09	0.005	1	0.184	0.0635978
chr15	76196103	76196950	0.016	0.028	0	0.036	0.012	0.969227	-0.016	0.697149	0.02	0.854612
chr15	76484093	76484580	0.883	0.895	0.864	0.8	0.012	1	-0.019	1	-0.083	1
chr15	76603563	76604026	0.054	0	0.003	0.111	-0.054	0.0689986	-0.051	0.00136652	0.057	0.113145
chr15	76632262	76635515	0.821	0.847	0.828	0.826	0.026	1	0.007	1	0.005	1
chr15	77906410	77908136	0.858	0.875	0.871	0.827	0.017	1	0.013	1	-0.031	1
chr15	78632669	78633108	0.877	0.848	0.891	0.757	-0.029	1	0.014	1	-0.12	0.714871
chr15	78730095	78731105	0.016	0.009	0.005	0.062	-0.007	0.871069	-0.011	0.665421	0.046	0.0273079
chr15	78799546	78800327	0.031	0.004	0.006	0.071	-0.027	0.45554	-0.025	0.194493	0.04	0.841066
chr15	79056311	79056547	0.309	0.685	0.565	0.311	0.376	1	0.256	1	0.002	1
chr15	79165102	79166057	0.185	0.037	0.003	0.019	-0.148	0.0185391	-0.182	0	-0.166	0.00367683
chr15	79381804	79384209	0.042	0.096	0.301	0.008	0.054	0.661622	0.259	0.181125	-0.034	0.0142269
chr15	79574830	79575211	0.1	0.176	0.035	0.316	0.076	1	-0.065	0.936758	0.216	0.833568
chr15	80215358	80216500	0.026	0.01	0	0.004	-0.016	0.217662	-0.026	0.145985	-0.022	0.191001
chr15	80544014	80544662	0.016	0.013	0.038	0.015	-0.003	1	0.022	0.872839	-0.001	1
chr15	81071267	81073220	0.014	0.033	0.01	0.016	0.019	0.439114	-0.004	1	0.002	1
chr15	81281878	81282417	0.07	0	0.015	0.01	-0.07	3.44e-08	-0.055	0.00298511	-0.06	6.58e-05
chr15	81616253	81616963	0	0.091	0.022	0.164	0.091	0.19385	0.022	0.635242	0.164	7.63e-05
chr15	82335472	82339937	0.451	0.616	0.192	0.548	0.165	0.336881	-0.259	0.0268768	0.097	0.732109
chr15	82554785	82555476	0.019	0.019	0.006	0.048	0	1	-0.013	0.588611	0.029	0.183387
chr15	83315116	83317541	0.432	0.876	0.854	0.846	0.444	0.0390506	0.422	0.0512724	0.414	0.0624126
chr15	83654590	83655245	0.038	0.034	0.04	0.063	-0.004	1	0.002	1	0.025	0.900718
chr15	83775861	83776922	0.32	0.457	0.332	0.773	0.137	0.689032	0.012	1	0.453	0.114806
chr15	83875648	83877079	0.105	0.019	0	0	-0.086	0.602891	-0.105	0.47835	-0.105	0.521125
chr15	83951980	83953930	0.567	0.683	0.564	0.438	0.116	0.130151	-0.003	1	-0.129	0.155513
chr15	84115762	84116921	0	0.008	0	0.05	0.008	1	0	1	0.05	1
chr15	85144078	85144611	0.056	0.001	0.028	0.005	-0.055	2.57e-06	-0.028	1	-0.051	0.119119
chr15	85174489	85174787	0.018	0	0.003	0.022	-0.018	0.222254	-0.015	0.35263	0.004	1
chr15	85197232	85197695	0.028	0	0	0.02	-0.028	0.425519	-0.028	0.439224	-0.008	1
chr15	85258839	85259825	0.005	0.006	0.013	0.006	0.001	1	0.008	0.838823	0.001	1
chr15	85523512	85525865	0.036	0.004	0.008	0.036	-0.032	0.0933147	-0.028	0.0143851	0	1
chr15	85923604	85924680	0.007	0.018	0.002	0.015	0.011	0.939971	-0.005	0.735724	0.008	0.956197
chr15	86312153	86313047	0.895	0.917	0.913	0.929	0.022	1	0.018	1	0.034	1
chr15	89010444	89011232	0	0.005	0.015	0.091	0.005	1	0.015	0.929836	0.091	1
chr15	89147660	89149198	0.134	0.316	0.336	0.087	0.182	0.0646045	0.202	0.0734864	-0.047	0.732969
chr15	89346043	89347203	0	0.071	0.013	0	0.071	1	0.013	1	0	1
chr15	89786998	89787691	0.016	0.015	0.063	0	-0.001	1	0.047	0.362565	-0.016	0.732109
chr15	89914363	89915061	0.837	0.862	0.802	0.812	0.025	1	-0.035	1	-0.025	1
chr15	89920793	89922768	0.908	0.922	0.896	0.922	0.014	1	-0.012	1	0.014	1
chr15	89942592	89943853	0.111	0.12	0.035	0.137	0.009	1	-0.076	0.224978	0.026	0.996398
chr15	89954603	89955182	0.281	0.316	0.317	0.265	0.035	1	0.036	1	-0.016	1
chr15	90357402	90358573	0.866	0.894	0.825	0.899	0.028	1	-0.041	0.998853	0.033	1
chr15	90437025	90437602	0.05	0.032	0.007	0.009	-0.018	0.425519	-0.043	0.00255866	-0.041	0.050134
chr15	90543410	90543835	0.847	1	0.836	0.85	0.153	0.905909	-0.011	1	0.003	1
chr15	90792559	90792929	0	0.078	0.035	0.143	0.078	0.3553	0.035	0.697149	0.143	7.91e-12
chr15	90895472	90895990	0.149	0.058	0	0.008	-0.091	0.230441	-0.149	0.00594287	-0.141	0.00571303
chr15	91072689	91073976	0.076	0.177	0.014	0.014	0.101	0.337498	-0.062	0.0336798	-0.062	0.368579
chr15	91208319	91209026	0.609	0.68	0.32	0.825	0.071	0.943241	-0.289	0.0329505	0.216	0.347523
chr15	91260384	91260919	0.084	0.002	0.004	0.014	-0.082	0.00174554	-0.08	0.00304706	-0.07	0.0179424
chr15	91414311	91415427	0.046	0.188	0.077	0.112	0.142	0.059078	0.031	0.887608	0.066	0.498024
chr15	91445563	91446768	0.071	0.032	0.002	0	-0.039	0.850912	-0.069	0.000115573	-0.071	1
chr15	91473314	91473592	0.005	0.011	0.007	0.015	0.006	0.770031	0.002	0.94912	0.01	0.632627
[truncated: 3,984 more rows]
